# Supplementary material for: High-performance ionomer-free gas diffusion cathodes with low Pt loading for proton exchange membrane water electrolysis
Source: Commun Mater. 2026 Jan 21;7(1):67. doi: 10.1038/s43246-026-01076-2 (PMC12913019; doi:10.1038/s43246-026-01076-2)
Supplement: Supplementary file 4 — Supplementary Data 1 [file 43246_2026_1076_MOESM4_ESM.xlsx]

## Sheet: Fig 2B
Fig. 2B
ALD_N5_MPL
	sample 1	sample 2	sample 3
Bin (nm)	Particle count (kCounts/μm2)	Particle count (kCounts/μm2)	Particle count (kCounts/μm2)
0	0	0	0
0.25	31.0378	6.14207	10.545
0.5	95.4125	56.9323	86.8415
0.75	44.8324	36.8524	35.3569
1	26.4396	19.3711	11.7856
1.25	9.19638	14.6465	4.96237
1.5	3.44864	4.9609	0.620297
1.75	0	2.36233	0
ALD_N10_MPL
	sample 1	sample 2	sample 3
Bin (nm)	Particle count (kCounts/μm2)	Particle count (kCounts/μm2)	Particle count (kCounts/μm2)
0	2.83802	4.48926	5.03207
0.4	22.7042	20.4511	23.9023
0.8	24.9746	28.432	24.8459
1.2	26.6774	25.9379	25.4749
1.6	24.407	25.4391	23.2733
2	13.6225	13.9666	15.4107
2.4	3.97323	7.4821	8.49162
2.8	1.70281	0.498807	1.57252
3.2	0.567604	0	0.943513
ALD_N20_MPL
	sample 1	sample 2
Bin (nm)	Particle count (kCounts/μm2)	Particle count (kCounts/μm2)
0	0	0
0.5	3.0245	0.88112
1	11.3419	11.6014
1.5	20.4154	12.6294
2	19.2812	12.3357
2.5	10.2077	6.46155
3	5.67094	5.28672
3.5	1.89031	0.88112
4	0.378062	0.293707
ALD_N50_MPL
	sample 1	sample 2	sample 3
Bin (nm)	Particle count (kCounts/μm2)	Particle count (kCounts/μm2)	Particle count (kCounts/μm2)
0	0	0	0
0.5	0	0	0
1	0	0	0
1.5	0.248881	0.682439	0.624855
2	0.64709	0	1.74959
2.5	0.895971	1.36488	1.24971
3	1.09508	1.19427	1.49965
3.5	1.2444	2.21793	1.62462
4	1.02041	1.87671	1.12474
4.5	1.26929	2.38854	1.37468
5	1.21952	1.36488	0.749826
5.5	0.945747	1.53549	1.12474
6	0.746642	1.7061	1.24971
6.5	0.522649	1.53549	1.62462
7	0.223993	0.511829	0.874797
7.5	0.199105	0.511829	0.499884
8	0.12444	0.682439	0.499884

## Sheet: Fig 2C
Fig. 2C
ALD_N5_MPL											ALD_N10_MPL											ALD_N20_MPL													ALD_N50_MPL
Binding Energy (E)	Measured	Fitted Peak Pt4f7 A	Fitted Peak Pt4f5 A	Fitted Peak Pt4f7 B	Fitted Peak Pt4f5 B	Backgnd.	Envelope	Residuals			Binding Energy (E)	Measured	Fitted envelope	Fitted Peak Pt4f7 B	Fitted Peak Pt4f5 B	Fitted Peak Pt4f7 C	Fitted Peak Pt4f5 C	Residuals	Backgnd.			Binding Energy (E)	Measured	Fitted envelope	Fitted Peak Pt4f7 A	Fitted Peak Pt4f5 A	Fitted Peak Pt4f7 B	Fitted Peak Pt4f5 B	Fitted Peak Pt4f7 C	Fitted Peak Pt4f5 C	Residuals	Backgnd.			Binding Energy (E)	Measured	Fitted envelope	Fitted Peak Pt4f7 A	Fitted Peak Pt4f5 A	Fitted Peak Pt4f7 B	Fitted Peak Pt4f5 B	Residuals	Backgnd.
87.08	2598.96	0	0	0	0	0	2636.53	-37.5755			87.08	10180.7	10333	0	0	0	0	-152.355	0			87.08	22294.6	22656	0	0	0	0	0	0	-361.444	0			87.08	45640.5	47185.9	0	0	0	0	-1545.42	0
86.98	2578.92	2579.46	2579.46	2595.47	2608.14	2579.46	2624.14	-45.2246			86.98	10130.9	10341.6	10160.9	10160.9	10226.9	10275.6	-210.728	10160.9			86.98	22411	22909.9	22455	22455	22455	22455	22618.7	22746.2	-498.912	22455			86.98	45849.2	47327	46216.9	46784.2	45744	45751.1	-1477.73	45723.1
86.88	2532.05	2579.3	2579.3	2597.62	2612.32	2579.3	2630.64	-98.587			86.88	10069	10367.1	10159.7	10159.7	10235.3	10291.6	-298.082	10159.7			86.88	22506.7	22984.7	22451.9	22451.9	22451.9	22451.9	22643	22793.7	-478.065	22451.9			86.88	45628.5	47379.7	46227.2	46812.8	45741.9	45750.1	-1751.19	45717.4
86.78	2549.63	2579.14	2579.14	2599.51	2616.03	2579.14	2636.4	-86.7735			86.78	10165.4	10389.8	10158.5	10158.5	10242.5	10305.7	-224.315	10158.5			86.78	22266.8	23039.5	22448.7	22448.7	22448.7	22448.7	22660.7	22827.5	-772.713	22448.7			86.78	45619.8	47431.9	46237.8	46842.2	45738.5	45747.9	-1812.05	45711.5
86.68	2563.59	2578.96	2578.96	2601.09	2619.14	2578.96	2641.27	-77.6806			86.68	10146	10409	10157.2	10157.2	10248.5	10317.7	-263.015	10157.2			86.68	22547.1	23076.2	22445.5	22445.5	22445.5	22445.5	22672.2	22849.4	-529.074	22445.5			86.68	45940.2	47483.6	46248.6	46872.6	45734	45744.4	-1543.35	45705.4
86.58	2669.3	2578.77	2578.77	2602.34	2621.68	2578.77	2645.26	24.044			86.58	10248.4	10424.7	10156	10156	10253.2	10327.5	-176.267	10156			86.58	22636.3	23099.9	22442.1	22442.1	22442.1	22442.1	22678.9	22863.1	-463.584	22442.1			86.58	45668.1	47535.4	46259.9	46904	45728.7	45740	-1867.25	45699.1
86.48	2563.76	2578.57	2578.57	2603.3	2623.71	2578.57	2648.44	-84.6795			86.48	10185.9	10437.3	10154.6	10154.6	10256.7	10335.3	-251.374	10154.6			86.48	22522.6	23116.1	22438.7	22438.7	22438.7	22438.7	22682.4	22872.3	-593.506	22438.7			86.48	45715.4	47588	46271.6	46936.5	45723	45734.9	-1872.63	45692.6
86.38	2603.55	2578.36	2578.36	2604.03	2625.34	2578.36	2651.01	-47.4623			86.38	10204.1	10447.3	10153.3	10153.3	10259.1	10341.5	-243.177	10153.3			86.38	22665.8	23128.8	22435.2	22435.2	22435.2	22435.2	22684.3	22879.7	-463.039	22435.2			86.38	46008	47641.9	46283.7	46970.1	45716.9	45729.3	-1633.89	45686.1
86.28	2635.48	2578.16	2578.16	2604.59	2626.71	2578.16	2653.14	-17.6547			86.28	10205.1	10455.5	10151.8	10151.8	10260.8	10346.5	-250.353	10151.8			86.28	22558.5	23140.2	22431.5	22431.5	22431.5	22431.5	22685.2	22886.5	-581.652	22431.5			86.28	46239.6	47697.3	46296.2	47004.8	45710.6	45723.5	-1457.67	45679.3
86.18	2605.88	2577.94	2577.94	2605.01	2627.89	2577.94	2654.96	-49.082			86.18	10186.3	10462.4	10150.3	10150.3	10262	10350.8	-276.097	10150.3			86.18	22698.5	23151.3	22427.7	22427.7	22427.7	22427.7	22685.8	22893.2	-452.732	22427.7			86.18	46111.8	47754.3	46309.1	47040.6	45704	45717.3	-1642.56	45672.2
86.08	2642.41	2577.7	2577.7	2605.34	2628.97	2577.7	2656.61	-14.1927			86.08	10321.8	10468.6	10148.8	10148.8	10262.7	10354.6	-146.805	10148.8			86.08	22606.1	23162.4	22423.7	22423.7	22423.7	22423.7	22686.2	22899.9	-556.301	22423.7			86.08	45934.8	47813.1	46322.3	47077.5	45697.2	45710.8	-1878.3	45664.9
85.98	2603.16	2577.44	2577.44	2605.61	2630	2577.44	2658.18	-55.0135			85.98	10287.8	10474.3	10147.1	10147.1	10263.3	10358.2	-186.571	10147.1			85.98	22575.9	23173.8	22419.4	22419.4	22419.4	22419.4	22686.4	22906.8	-597.867	22419.4			85.98	46156.4	47873.8	46336.1	47115.6	45690.2	45704.2	-1717.43	45657.4
85.88	2542.25	2577.2	2577.2	2605.89	2631.06	2577.2	2659.75	-117.5			85.88	10210.1	10480	10145.4	10145.4	10263.7	10361.7	-269.925	10145.4			85.88	22849.1	23185.5	22415	22415	22415	22415	22686.6	22914	-336.386	22415			85.88	46354	47936.5	46350.2	47154.9	45682.8	45697.3	-1582.49	45649.6
85.78	2630.01	2576.94	2576.94	2606.14	2632.13	2576.94	2661.33	-31.3236			85.78	10302.6	10485.7	10143.6	10143.6	10264	10365.3	-183.049	10143.6			85.78	22797.5	23197.5	22410.5	22410.5	22410.5	22410.5	22686.6	22921.3	-400.047	22410.5			85.78	46252.7	48001	46364.6	47195.3	45675.2	45690.1	-1748.29	45641.4
85.68	2660.86	2576.67	2576.67	2606.39	2633.23	2576.67	2662.95	-2.0906			85.68	10364.4	10491.4	10141.8	10141.8	10264.3	10368.9	-127.061	10141.8			85.68	22859.2	23209.9	22405.7	22405.7	22405.7	22405.7	22686.7	22929	-350.707	22405.7			85.68	46235.2	48067.6	46379.6	47237.1	45667.3	45682.7	-1832.42	45633
85.58	2589.56	2576.4	2576.4	2606.65	2634.37	2576.4	2664.62	-75.0625			85.58	10390.8	10497.3	10139.8	10139.8	10264.5	10372.6	-106.557	10139.8			85.58	23060	23222.7	22400.8	22400.8	22400.8	22400.8	22686.6	22936.8	-162.69	22400.8			85.58	46384.3	48136.4	46395	47280.3	45659.1	45675	-1752.09	45624.3
85.48	2618.59	2576.12	2576.12	2606.92	2635.56	2576.12	2666.36	-47.7645			85.48	10362	10503.4	10137.7	10137.7	10264.7	10376.4	-141.378	10137.7			85.48	22964.2	23235.9	22395.6	22395.6	22395.6	22395.6	22686.6	22945	-271.708	22395.6			85.48	46460.7	48207.4	46410.9	47324.8	45650.6	45667	-1746.65	45615.3
85.38	2616.23	2575.84	2575.84	2607.19	2636.8	2575.84	2668.15	-51.9249			85.38	10436.4	10509.7	10135.6	10135.6	10264.9	10380.5	-73.2934	10135.6			85.38	23048.7	23249.5	22390.2	22390.2	22390.2	22390.2	22686.3	22953.4	-200.811	22390.2			85.38	46605.1	48280.5	46427.2	47370.6	45641.8	45658.6	-1675.35	45605.9
85.28	2651.04	2575.55	2575.55	2607.47	2638.09	2575.55	2670.02	-18.9753			85.28	10352	10516.2	10133.5	10133.5	10265.1	10384.6	-164.246	10133.5			85.28	22968.8	23263.5	22384.5	22384.5	22384.5	22384.5	22686	22962	-294.704	22384.5			85.28	46509.9	48355.9	46444	47417.8	45632.6	45650	-1846.01	45596.2
85.18	2636.91	2575.23	2575.23	2607.74	2639.42	2575.23	2671.93	-35.0198			85.18	10512.3	10523	10131.2	10131.2	10265.2	10389	-10.651	10131.2			85.18	23173.1	23278.1	22378.7	22378.7	22378.7	22378.7	22685.6	22971.1	-105.008	22378.7			85.18	46957.1	48433.8	46461.3	47466.6	45623.1	45641	-1476.73	45586.1
85.08	2613.21	2574.93	2574.93	2608.04	2640.82	2574.93	2673.94	-60.7252			85.08	10477.4	10530	10129	10129	10265.4	10393.6	-52.6037	10129			85.08	23117.4	23293.1	22372.7	22372.7	22372.7	22372.7	22685.3	22980.6	-175.777	22372.7			85.08	46995.3	48514	46479	47516.8	45613.2	45631.6	-1518.67	45575.5
84.98	2676.92	2574.61	2574.61	2608.34	2642.29	2574.61	2676.02	0.903071			84.98	10398.8	10537.4	10126.6	10126.6	10265.7	10398.4	-138.618	10126.6			84.98	23359.9	23308.8	22366.5	22366.5	22366.5	22366.5	22684.8	22990.4	51.1178	22366.5			84.98	46966.5	48596.7	46497.2	47568.5	45602.8	45621.8	-1630.24	45564.6
84.88	2638.91	2574.26	2574.26	2608.63	2643.79	2574.26	2678.16	-39.2498			84.88	10440.1	10545.1	10124.3	10124.3	10265.9	10403.5	-104.972	10124.3			84.88	23161.3	23325.2	22360.2	22360.2	22360.2	22360.2	22684.5	23000.9	-163.877	22360.2			84.88	47044	48682	46515.9	47621.8	45591.9	45611.6	-1637.92	45553.1
84.78	2643.5	2573.89	2573.89	2608.92	2645.35	2573.89	2680.38	-36.8826			84.78	10500.2	10553.1	10121.9	10121.9	10266.3	10408.8	-52.9185	10121.9			84.78	23107.5	23342.2	22353.7	22353.7	22353.7	22353.7	22684.1	23011.8	-234.721	22353.7			84.78	47206.6	48769.8	46534.9	47676.6	45580.5	45600.8	-1563.12	45541
84.68	2574.69	2573.5	2573.5	2609.21	2646.97	2573.5	2682.67	-107.987			84.68	10316.6	10561.5	10119.5	10119.5	10266.6	10414.4	-244.883	10119.5			84.68	23344.2	23360.1	22347.2	22347.2	22347.2	22347.2	22683.9	23023.4	-15.885	22347.2			84.68	47529.7	48860.3	46554.5	47733	45568.6	45589.6	-1330.56	45528.5
84.58	2705.85	2573.09	2573.09	2609.5	2648.66	2573.09	2685.06	20.788			84.58	10392.5	10570.3	10117	10117	10266.9	10420.3	-177.736	10117			84.58	23300.7	23378.7	22340.5	22340.5	22340.5	22340.5	22683.6	23035.5	-77.9844	22340.5			84.58	47484.1	48953.6	46574.6	47791.1	45556.2	45577.9	-1469.46	45515.4
84.48	2728.96	2572.67	2572.67	2609.78	2650.41	2572.67	2687.53	41.426			84.48	10460	10579.4	10114.4	10114.4	10267.3	10426.5	-119.402	10114.4			84.48	23166.7	23398.1	22333.5	22333.5	22333.5	22333.5	22683.3	23048.3	-231.413	22333.5			84.48	47790.3	49049.9	46595.3	47851.1	45543.3	45565.8	-1259.58	45501.9
84.38	2698.26	2572.21	2572.21	2610.06	2652.24	2572.21	2690.09	8.1654			84.38	10454.9	10589	10111.8	10111.8	10267.7	10433.1	-134.132	10111.8			84.38	23302.7	23418.4	22326.5	22326.5	22326.5	22326.5	22683.1	23061.7	-115.662	22326.5			84.38	48011.1	49149.2	46616.5	47912.9	45530	45553.1	-1138.08	45487.8
84.28	2716.12	2571.74	2571.74	2610.36	2654.16	2571.74	2692.77	23.3538			84.28	10579	10599	10109.1	10109.1	10268.2	10439.9	-19.9985	10109.1			84.28	23200.6	23439.6	22319.3	22319.3	22319.3	22319.3	22683	23075.9	-239.008	22319.3			84.28	48010.6	49251.5	46638.2	47976.6	45516	45539.9	-1240.86	45473.1
84.18	2704.18	2571.27	2571.27	2610.67	2656.18	2571.27	2695.57	8.60928			84.18	10485.3	10609.4	10106.4	10106.4	10268.6	10447.2	-124.193	10106.4			84.18	23385.6	23461.9	22311.9	22311.9	22311.9	22311.9	22682.9	23090.9	-76.2693	22311.9			84.18	48068.3	49356.8	46660.4	48041.9	45501.2	45526	-1288.49	45457.6
84.08	2736.91	2570.79	2570.79	2610.99	2658.3	2570.79	2698.5	38.4107			84.08	10650.8	10620.4	10103.6	10103.6	10269.1	10454.8	30.434	10103.6			84.08	23595.9	23485.1	22304.4	22304.4	22304.4	22304.4	22682.8	23106.7	110.78	22304.4			84.08	48098.4	49465.3	46683	48109.2	45485.7	45511.4	-1366.9	45441.4
83.98	2742.65	2570.27	2570.27	2611.31	2660.51	2570.27	2701.54	41.1132			83.98	10553.3	10631.8	10100.7	10100.7	10269.6	10462.9	-78.5938	10100.7			83.98	23439.5	23509.6	22296.7	22296.7	22296.7	22296.7	22682.9	23123.4	-70.1118	22296.7			83.98	48629.7	49577.2	46706.3	48178.5	45469.7	45496.2	-947.513	45424.5
83.88	2699.92	2569.75	2569.75	2611.64	2662.84	2569.75	2704.73	-4.81153			83.88	10593.1	10643.8	10097.7	10097.7	10270.2	10471.3	-50.6732	10097.7			83.88	23556.2	23535.2	22288.9	22288.9	22288.9	22288.9	22683	23141.2	20.9958	22288.9			83.88	48747.3	49692.4	46730	48249.8	45452.8	45480.3	-945.138	45406.8
83.78	2650.28	2569.23	2569.23	2612.01	2665.31	2569.23	2708.09	-57.8065			83.78	10620	10656.4	10094.6	10094.6	10270.7	10480.3	-36.4228	10094.6			83.78	23561.5	23562.1	22280.9	22280.9	22280.9	22280.9	22683.1	23159.8	-0.619482	22280.9			83.78	49420.8	49811.2	46754.4	48323.3	45435.2	45463.7	-390.438	45388.5
83.68	2708.53	2568.72	2568.72	2612.41	2667.93	2568.72	2711.62	-3.09559			83.68	10620.2	10669.6	10091.5	10091.5	10271.3	10489.7	-49.4108	10091.5			83.68	23540.2	23590.2	22272.6	22272.6	22272.6	22272.6	22683.3	23179.5	-50.0463	22272.6			83.68	49259.1	49933.9	46779.5	48399.1	45417	45446.6	-674.789	45369.4
83.58	2712.59	2568.18	2568.18	2612.82	2670.69	2568.18	2715.33	-2.73573			83.58	10636.3	10683.5	10088.3	10088.3	10272.1	10499.8	-47.2619	10088.3			83.58	23491.7	23619.7	22263.9	22263.9	22263.9	22263.9	22683.4	23200.2	-127.987	22263.9			83.58	49415.9	50060.3	46805.2	48477.1	45398.1	45428.7	-644.319	45349.6
83.48	2722.46	2567.64	2567.64	2613.25	2673.61	2567.64	2719.22	3.24821			83.48	10630.1	10698.2	10085.1	10085.1	10272.8	10510.5	-68.1235	10085.1			83.48	23604.4	23650.6	22255.1	22255.1	22255.1	22255.1	22683.6	23222.2	-46.194	22255.1			83.48	49815.4	50190.5	46831.6	48557.5	45378.3	45410	-375.083	45328.9
83.38	2679.43	2567.11	2567.11	2613.72	2676.71	2567.11	2723.32	-43.8941			83.38	10599.4	10713.7	10081.9	10081.9	10273.8	10521.9	-114.339	10081.9			83.38	23740	23683.2	22246.2	22246.2	22246.2	22246.2	22683.9	23245.5	56.7447	22246.2			83.38	49901.3	50324.7	46858.5	48640.2	45357.6	45390.5	-423.422	45307.3
83.28	2699.34	2566.57	2566.57	2614.22	2679.99	2566.57	2727.64	-28.308			83.28	10645.2	10730.1	10078.7	10078.7	10274.8	10534	-84.9712	10078.7			83.28	23943.9	23717.6	22237	22237	22237	22237	22684.3	23270.3	226.286	22237			83.28	49838.1	50463.2	46886.2	48725.5	45336.1	45370.3	-625.133	45284.9
83.18	2781.52	2566.01	2566.01	2614.73	2683.47	2566.01	2732.19	49.3263			83.18	10556.4	10747.4	10075.4	10075.4	10275.9	10546.9	-191.034	10075.4			83.18	24053.4	23753.8	22227.6	22227.6	22227.6	22227.6	22684.8	23296.5	299.684	22227.6			83.18	50350.6	50606.1	46914.7	48813.3	45313.8	45349.3	-255.489	45261.7
83.08	2739.19	2565.42	2565.42	2615.25	2687.12	2565.42	2736.95	2.23633			83.08	10614.3	10765.7	10072	10072	10277.1	10560.6	-151.405	10072			83.08	23774.3	23791.9	22217.9	22217.9	22217.9	22217.9	22685.4	23324.4	-17.606	22217.9			83.08	50628.7	50753.5	46944	48904	45290.8	45327.5	-124.759	45237.6
82.98	2683.46	2564.81	2564.81	2615.8	2690.99	2564.81	2741.97	-58.5143			82.98	10576	10785.1	10068.6	10068.6	10278.4	10575.3	-209.088	10068.6			82.98	23913.2	23832.1	22208	22208	22208	22208	22686	23354	81.1655	22208			82.98	50816.8	50905.5	46974.2	48997.5	45266.8	45305	-88.6944	45212.6
82.88	2769.97	2564.19	2564.19	2616.37	2695.1	2564.19	2747.27	22.699			82.88	10611.3	10805.5	10065.2	10065.2	10279.9	10590.8	-194.202	10065.2			82.88	23962	23874.5	22197.7	22197.7	22197.7	22197.7	22686.8	23385.5	87.514	22197.7			82.88	50928.3	51062.4	47005.2	49093.8	45241.9	45281.6	-134.039	45186.7
82.78	2752.48	2563.56	2563.56	2616.96	2699.46	2563.56	2752.86	-0.385778			82.78	10677.5	10827.2	10061.7	10061.7	10281.4	10607.4	-149.647	10061.7			82.78	24056	23919.3	22187.3	22187.3	22187.3	22187.3	22687.6	23419	136.709	22187.3			82.78	51265.1	51224.3	47037.2	49193.3	45216.3	45257.6	40.7606	45160
82.68	2817.4	2562.89	2562.89	2617.56	2704.07	2562.89	2758.75	58.6476			82.68	10762.5	10850.1	10058.1	10058.1	10283	10625.1	-87.5846	10058.1			82.68	24172.7	23966.8	22176.5	22176.5	22176.5	22176.5	22688.6	23454.7	205.869	22176.5			82.68	51769.7	51391.4	47070.1	49295.9	45189.7	45232.6	378.288	45132.3
82.58	2747.55	2562.19	2562.19	2618.19	2708.97	2562.19	2764.97	-17.4209			82.58	10674	10874.3	10054.3	10054.3	10284.7	10643.9	-200.357	10054.3			82.58	24244.6	24017.1	22165.6	22165.6	22165.6	22165.6	22689.9	23492.9	227.502	22165.6			82.58	51954.2	51563.9	47104	49401.7	45162.2	45206.8	390.337	45103.6
82.48	2774.05	2561.47	2561.47	2618.84	2714.19	2561.47	2771.56	2.49852			82.48	10726.2	10900	10050.5	10050.5	10286.5	10664	-173.818	10050.5			82.48	24135.9	24070.4	22154.4	22154.4	22154.4	22154.4	22691.2	23533.6	65.4551	22154.4			82.48	52143	51741.8	47139	49510.9	45133.7	45180.1	401.186	45073.9
82.38	2778.3	2560.74	2560.74	2619.53	2719.75	2560.74	2778.54	-0.238537			82.38	10833.9	10927.3	10046.5	10046.5	10288.3	10685.4	-93.38	10046.5			82.38	24276.1	24127	22142.9	22142.9	22142.9	22142.9	22692.8	23577.1	149.059	22142.9			82.38	52163.5	51925.6	47175.1	49623.6	45104.3	45152.7	237.85	45043.4
82.28	2849.03	2559.98	2559.98	2620.24	2725.68	2559.98	2785.95	63.0866			82.28	10871.5	10956.2	10042.3	10042.3	10290.2	10708.3	-84.6105	10042.3			82.28	24249.3	24187.1	22131.1	22131.1	22131.1	22131.1	22694.5	23623.7	62.2578	22131.1			82.28	52687.3	52115.4	47212.4	49740	45073.9	45124.4	571.929	45011.8
82.18	2807.64	2559.19	2559.19	2620.99	2732.02	2559.19	2793.81	13.8329			82.18	10974.7	10986.9	10038	10038	10292.1	10732.7	-12.1449	10038			82.18	24426.6	24250.9	22119	22119	22119	22119	22696.4	23673.5	175.717	22119			82.18	52850	52311.3	47250.8	49860.1	45042.6	45095.2	538.686	44979.1
82.08	2854.59	2558.37	2558.37	2621.75	2738.77	2558.37	2802.15	52.437			82.08	10905.5	11019.5	10033.5	10033.5	10294.1	10758.9	-113.982	10033.5			82.08	24732	24318.8	22106.5	22106.5	22106.5	22106.5	22698.5	23726.9	413.185	22106.5			82.08	53219.7	52513.6	47290.5	49984.1	45010.2	45065.1	706.096	44945.4
81.98	2789.42	2557.51	2557.51	2622.55	2746	2557.51	2811.04	-21.6161			81.98	10997.5	11054.3	10028.8	10028.8	10296.2	10786.9	-56.7597	10028.8			81.98	24434.1	24391.2	22093.7	22093.7	22093.7	22093.7	22700.8	23784.1	42.9302	22093.7			81.98	53276.3	52722.6	47331.6	50112.2	44977	45034.2	553.708	44910.8
81.88	2811.74	2556.6	2556.6	2623.35	2753.73	2556.6	2820.48	-8.7378			81.88	11109.1	11091.4	10023.8	10023.8	10298.2	10817	17.7321	10023.8			81.88	24721	24468.4	22080.6	22080.6	22080.6	22080.6	22703.4	23845.6	252.596	22080.6			81.88	53686.7	52938.6	47374.3	50244.7	44942.8	45002.6	748.048	44875.2
81.78	2875.42	2555.65	2555.65	2624.18	2762.01	2555.65	2830.54	44.8755			81.78	11121.5	11131	10018.6	10018.6	10300.4	10849.2	-9.43859	10018.6			81.78	24752.8	24550.7	22067	22067	22067	22067	22706.1	23911.6	202.089	22067			81.78	54000.8	53161.8	47418.5	50381.6	44907.7	44970.2	838.963	44838.7
81.68	2934.06	2554.66	2554.66	2625.05	2770.91	2554.66	2841.3	92.754			81.68	11326.9	11173.4	10013.2	10013.2	10302.6	10884	153.555	10013.2			81.68	24962.8	24638.7	22053	22053	22053	22053	22709.1	23982.7	324.103	22053			81.68	54384.5	53392.5	47464.2	50523.1	44871.7	44936.9	991.923	44801.2
81.58	2922.52	2553.65	2553.65	2625.98	2780.52	2553.65	2852.84	69.6775			81.58	11239.2	11218.8	10007.6	10007.6	10304.9	10921.6	20.3949	10007.6			81.58	24957.4	24732.9	22038.6	22038.6	22038.6	22038.6	22712.3	24059.2	224.522	22038.6			81.58	54448.2	53631	47511.7	50669.4	44834.7	44902.9	817.25	44762.6
81.48	3013.24	2552.61	2552.61	2626.95	2790.88	2552.61	2865.21	148.028			81.48	11455.8	11267.7	10001.7	10001.7	10307.3	10962.1	188.157	10001.7			81.48	25202.9	24833.8	22023.7	22023.7	22023.7	22023.7	22715.7	24141.7	369.133	22023.7			81.48	54586.3	53877.5	47561	50820.7	44796.8	44868.2	708.8	44723.1
81.38	2955.4	2551.53	2551.53	2627.97	2802.06	2551.53	2878.5	76.9058			81.38	11470.4	11320.2	9995.6	9995.6	10309.7	11006.1	150.169	9995.6			81.38	25259.7	24942	22008.3	22008.3	22008.3	22008.3	22719.4	24230.9	317.634	22008.3			81.38	54892.7	54132.4	47612.3	50977.3	44758.1	44832.9	760.265	44682.7
81.28	2938.26	2550.39	2550.39	2629.02	2814.13	2550.39	2892.76	45.4941			81.28	11521.3	11376.8	9989.22	9989.22	10312.3	11053.7	144.486	9989.22			81.28	25235	25058.3	21992.3	21992.3	21992.3	21992.3	22723.3	24327.2	176.698	21992.3			81.28	55082.9	54396	47665.5	51139.2	44718.4	44796.7	686.866	44641.3
81.18	2889.18	2549.17	2549.17	2630.09	2827.2	2549.17	2908.11	-18.9322			81.18	11477.7	11438	9982.54	9982.54	10315	11105.5	39.6952	9982.54			81.18	25479	25183.3	21975.6	21975.6	21975.6	21975.6	22727.5	24431.5	295.719	21975.6			81.18	55578.3	54668.6	47720.9	51306.8	44677.8	44760	909.681	44598.9
81.08	2965.65	2547.91	2547.91	2631.21	2841.38	2547.91	2924.68	40.9719			81.08	11745.3	11504.2	9975.56	9975.56	10317.8	11162	241.111	9975.56			81.08	25733.9	25318	21958.4	21958.4	21958.4	21958.4	22731.8	24544.5	415.875	21958.4			81.08	55486.9	54950.6	47778.4	51480.1	44636.3	44722.5	536.377	44555.6
80.98	3028.94	2546.6	2546.6	2632.39	2856.81	2546.6	2942.6	86.3469			80.98	11787	11576.1	9968.28	9968.28	10320.7	11223.6	210.869	9968.28			80.98	25995.6	25463.5	21940.4	21940.4	21940.4	21940.5	22736.5	24667.4	532.085	21940.4			80.98	55648.8	55242.2	47838.1	51659.5	44593.9	44684.4	406.586	44511.2
80.88	3079.46	2545.25	2545.25	2633.64	2873.63	2545.25	2962.02	117.439			80.88	11750.1	11654.2	9960.66	9960.66	10323.8	11291.1	95.8912	9960.66			80.88	26198.3	25620.7	21921.8	21921.8	21921.8	21921.8	22741.5	24801	577.59	21921.8			80.88	56169.1	55543.7	47900.2	51845	44550.5	44645.6	625.395	44465.9
80.78	3114.51	2543.85	2543.85	2634.97	2892.01	2543.85	2983.13	131.374			80.78	12035.8	11739.4	9952.72	9952.72	10327	11365.1	296.413	9952.72			80.78	26351.9	25791.2	21902.4	21902.4	21902.4	21902.5	22746.8	24946.8	560.675	21902.4			80.78	56341.3	55855.5	47964.6	52036.8	44505.9	44606	485.777	44419.3
80.68	3080.66	2542.4	2542.4	2636.37	2912.13	2542.4	3006.11	74.551			80.68	12062	11832.5	9944.43	9944.43	10330.4	11446.5	229.532	9944.43			80.68	26601.7	25976.2	21882.3	21882.3	21882.3	21882.4	22752.4	25105.9	625.588	21882.3			80.68	56790.5	56177.9	48031.4	52235.2	44460.4	44565.6	612.65	44371.6
80.58	3143.33	2540.88	2540.89	2637.84	2934.19	2540.88	3031.16	112.164			80.58	12259.3	11934.5	9935.74	9935.74	10334	11536.3	324.782	9935.74			80.58	26723.4	26177.3	21861.2	21861.2	21861.2	21861.3	22758.3	25280	546.147	21861.2			80.58	57080.1	56511.2	48100.7	52440.2	44413.6	44524.5	568.936	44322.6
80.48	3119.06	2539.27	2539.29	2639.37	2958.42	2539.27	3058.53	60.5337			80.48	12315.2	12046.5	9926.56	9926.57	10337.6	11635.5	268.614	9926.56			80.48	26966.1	26396.4	21839.1	21839.1	21839.1	21839.3	22764.4	25470.8	569.629	21839.1			80.48	57424	56855.9	48172.6	52652.3	44365.8	44482.6	568.132	44272.5
80.38	3181.06	2537.58	2537.61	2640.97	2985.09	2537.58	3088.5	92.5641			80.38	12492.9	12170	9916.93	9916.95	10341.5	11745.4	322.935	9916.93			80.38	27167.9	26635.9	21816	21816	21816	21816.4	22771	25680.5	532.012	21816			80.38	58031.4	57212.2	48247	52871.5	44316.6	44439.9	819.175	44220.9
80.28	3202.79	2535.82	2535.87	2642.65	3014.54	2535.82	3121.42	81.3678			80.28	12544	12306.5	9906.84	9906.87	10345.5	11867.8	237.502	9906.84			80.28	27611.4	26898	21791.9	21791.9	21791.9	21792.5	22777.9	25911.4	713.393	21791.9			80.28	58125	57580.5	48324	53097.9	44266	44396.2	544.439	44167.8
80.18	3221.54	2533.98	2534.07	2644.44	3047.16	2533.98	3157.7	63.8403			80.18	12807.5	12457.9	9896.15	9896.21	10349.7	12004.3	349.615	9896.15			80.18	27893.1	27185.9	21766.7	21766.7	21766.7	21767.7	22785.3	26166.3	707.218	21766.7			80.18	58627.3	57961.2	48403.7	53331.7	44213.9	44351.6	666.054	44113.2
80.08	3290.06	2532.08	2532.23	2646.36	3083.36	2532.08	3197.78	92.2761			80.08	13055.8	12626.4	9884.92	9885.04	10354.1	12157.1	429.348	9884.92			80.08	28274	27502.6	21740.3	21740.3	21740.3	21741.8	22793.1	26448.3	771.441	21740.3			80.08	58957	58354.8	48486.1	53573.3	44160.4	44306.1	602.237	44057
79.98	3333.05	2530.09	2530.34	2648.38	3123.62	2530.09	3242.15	90.8931			79.98	13179.7	12814.7	9873.07	9873.28	10358.7	12328.8	365.065	9873.07			79.98	28520.1	27852.1	21712.7	21712.7	21712.7	21715	22801.4	26761.1	668.043	21712.7			79.98	59649.2	58761.7	48571.4	53823	44105.4	44259.8	887.431	43999.3
79.88	3358.05	2528.01	2528.42	2650.52	3168.5	2528.01	3291.43	66.6222			79.88	13293.1	13025.8	9860.58	9860.94	10363.5	12522.5	267.29	9860.58			79.88	28959.9	28238.8	21683.6	21683.6	21683.6	21687.1	22810.1	27108.8	721.155	21683.6			79.88	60035.2	59182.5	48659.8	54081	44049	44212.6	852.631	43940
79.78	3378.58	2525.83	2526.51	2652.8	3218.65	2525.83	3346.3	32.2765			79.78	13685	13263.6	9847.34	9847.96	10368.6	12741.7	421.447	9847.34			79.78	29337.9	28667.9	21653.1	21653.1	21653.1	21658.4	22819.4	27496.3	669.998	21653.1			79.78	60773.6	59617.7	48751.2	54347.6	43991	44164.7	1155.86	43878.9
79.68	3412.16	2523.53	2524.61	2655.21	3274.77	2523.53	3407.53	4.62587			79.68	13754.9	13532.4	9833.27	9834.32	10373.8	12990.8	222.487	9833.27			79.68	29940.2	29145.3	21620.9	21620.9	21620.9	21628.8	22829.2	27929.3	794.837	21620.9			79.68	61004.9	60067.9	48845.8	54623.2	43931.3	44116	936.944	43816.2
79.58	3483.79	2521.09	2522.78	2657.74	3337.68	2521.09	3476.02	7.7776			79.58	14098.8	13837.5	9818.3	9820.02	10379.2	13274.9	261.27	9818.3			79.58	30141.7	29678.2	21587	21587	21587	21598.5	22839.4	28414.3	463.518	21587			79.58	61319.1	60533.8	48943.8	54908.3	43870	44066.6	785.328	43751.6
79.48	3538.92	2518.5	2521.08	2660.41	3408.3	2518.5	3552.79	-13.8671			79.48	14375.4	14185.3	9802.3	9805.08	10384.8	13600.1	190.015	9802.3			79.48	30877.1	30274.7	21551.2	21551.2	21551.2	21567.8	22850.3	28958.9	602.402	21551.2			79.48	61815.8	61016.6	49045.1	55203.6	43807.1	44016.5	799.224	43685.3
79.38	3520.34	2515.74	2519.61	2663.2	3487.62	2515.74	3638.97	-118.628			79.38	14740.4	14583.3	9785.15	9789.54	10390.5	13973.6	157.056	9785.15			79.38	31190.7	30944.2	21513.3	21513.3	21513.3	21537.2	22861.7	29571.9	246.488	21513.3			79.38	62330.1	61518.1	49150	55510.8	43742.4	43965.9	812.047	43617
79.28	3742.09	2512.78	2518.49	2666.14	3576.73	2512.78	3735.8	6.29555			79.28	15210.1	15040.3	9766.65	9773.46	10396.2	14403.9	169.836	9766.65			79.28	32023	31697.7	21473.1	21473.1	21473.1	21507.1	22873.7	30263.3	325.286	21473.1			79.28	63182.8	62041.4	49258.8	55832.6	43676.1	43915	1141.41	43547
79.18	3839.19	2509.59	2517.86	2669.21	3676.71	2509.59	3844.59	-5.39725			79.18	15549.9	15566.3	9746.57	9756.94	10401.8	14900.7	-16.4386	9746.57			79.18	32788	32547.8	21430.3	21430.3	21430.3	21478.1	22886	31044.2	240.205	21430.3			79.18	63488.2	62591.1	49371.3	56173.3	43608.1	43863.7	897.059	43475.1
79.08	3876.84	2506.12	2517.88	2672.38	3788.61	2506.12	3966.62	-89.7798			79.08	16187.6	16173.1	9724.76	9740.27	10407.2	15475.1	14.5371	9724.76			79.08	33467	33508.7	21384.5	21384.5	21384.5	21451.2	22898.7	31927.7	-41.6657	21384.5			79.08	63924.4	63174.1	49487.9	56539.3	43538.2	43812.2	750.351	43401.2
78.98	4096.48	2502.32	2518.8	2675.65	3913.38	2502.32	4103.18	-6.69989			78.98	16915.8	16873.1	9700.9	9723.7	10412.4	16138.8	42.7438	9700.9			78.98	34396.1	34596.4	21335.4	21335.5	21335.4	21427.9	22911.8	32927.6	-200.348	21335.4			78.98	64500.2	63798.5	49608.5	56938.4	43466.4	43760.6	701.68	43325.1
78.88	4198.81	2498.18	2520.95	2679.02	4051.73	2498.18	4255.34	-56.5344			78.88	17668.7	17679.5	9674.65	9707.65	10417.1	16904.1	-10.7447	9674.65			78.88	35497.3	35828.4	21282.5	21282.7	21282.5	21409.6	22924.8	34058.9	-331.145	21282.5			78.88	64775.5	64473.1	49733.2	57378.8	43392.6	43709	302.4	43246.8
78.78	4379.27	2493.64	2524.73	2682.5	4203.94	2493.64	4423.88	-44.6079			78.78	18599	18604.8	9645.7	9692.73	10421.1	17782.4	-5.87462	9645.7			78.78	36889.6	37223	21225.2	21225.6	21225.2	21398.7	22937.5	35336.7	-333.468	21225.2			78.78	65938	65204	49862.1	57866.3	43316.6	43657.6	734.05	43166.2
78.68	4697.23	2488.67	2530.67	2686.09	4369.64	2488.67	4609.05	88.181			78.68	19526.3	19659.8	9613.72	9679.86	10424.3	18783.1	-133.479	9613.72			78.68	38150.2	38798.6	21162.7	21163.9	21162.7	21398.1	22949.8	36775	-648.432	21162.7			78.68	66368.1	65992.6	49995.4	58401.6	43238.5	43606.8	375.437	43083.2
78.58	4898.19	2483.27	2539.53	2689.83	4547.63	2483.27	4810.46	87.7367			78.58	20640	20850.8	9578.25	9670.18	10426.5	19910.6	-210.767	9578.25			78.58	39835.8	40572	21094.7	21097.5	21094.7	21412	22961.3	38385.2	-736.177	21094.7			78.58	67479.3	66833.7	50133.2	58979	43158.1	43556.6	645.587	42997.7
78.48	5074.96	2477.37	2552.25	2693.72	4735.57	2477.37	5026.81	48.1461			78.48	22177	22177.4	9538.97	9665.44	10427.6	21162.3	-0.422525	9538.97			78.48	41940.1	42555.4	21020.1	21026.2	21020.1	21445.4	22971.8	40172.4	-615.271	21020.1			78.48	68100.8	67716.5	50275.4	59586.8	43075.2	43507.4	384.292	42909.4
78.38	5335.34	2470.95	2570.18	2697.81	4929.87	2470.95	5255.96	79.3837			78.38	23565	23629.7	9495.54	9668.03	10427.5	22525.3	-64.7288	9495.54			78.38	44293.3	44753.1	20938.5	20950.3	20938.5	21505.1	22981	42132.1	-459.873	20938.5			78.38	68733.5	68627.4	50422.2	60210.8	42989.7	43459.5	106.103	42818.3
78.28	5465.84	2464.03	2595.15	2702.17	5125.55	2464.03	5494.81	-28.9751			78.28	25010.3	25186	9447.76	9681.39	10426.3	23973.8	-175.672	9447.76			78.28	46689.2	47156.7	20849.1	20869.9	20849.1	21599.7	22988.9	44245.4	-467.476	20849.1			78.28	69463.4	69554.9	50573.7	60838.5	42901.5	43413.5	-91.4666	42724.1
78.18	5754.49	2456.55	2629.54	2706.82	5316.3	2456.55	5739.57	14.919			78.18	27053.2	26810.4	9395.44	9710.19	10424.1	25467	242.844	9395.44			78.18	49285.2	49739.5	20751.3	20784.8	20751.3	21739.8	22995.5	46473.4	-454.316	20751.3			78.18	70920.3	70492.3	50729.8	61462.2	42810.4	43369.9	427.988	42626.7
78.08	6110.49	2448.52	2676.54	2711.87	5494.76	2448.52	5986.12	124.362			78.08	28489.9	28453.9	9338.59	9760.87	10421.3	26948.9	35.9292	9338.59			78.08	52644.1	52452.8	20645	20694.3	20645	21938.6	23001.1	48753.7	191.299	20645			78.08	71712.4	71439.8	50890.9	62080.8	42716.3	43329.7	272.649	42526
77.98	6202.76	2439.94	2740.15	2717.4	5652.9	2439.94	6230.57	-27.8163			77.98	30283	30056.5	9277.24	9841.87	10418.4	28350.7	226.549	9277.24			77.98	55251.5	55223.2	20529.7	20597.1	20529.7	22211.5	23006.3	50997.2	28.2426	20529.7			77.98	72807.4	72402.6	51057	62698.3	42619.2	43293.7	404.777	42421.9
77.88	6444.88	2430.82	2825.34	2723.54	5782.72	2430.82	6469.96	-25.0836			77.88	31669.7	31552	9211.57	9964.2	10416.1	29594.9	117.66	9211.57			77.88	58326	57955.6	20405.5	20491.7	20405.5	22576.7	23012	53091.6	370.463	20405.5			77.88	73614.4	73389.7	51228.6	63321.9	42519.2	43263.4	224.764	42314.5
77.78	6710.03	2421.14	2937.9	2730.4	5876.89	2421.14	6702.92	7.11679			77.78	33057.9	32876.5	9141.95	10141.8	10415.2	30603.5	181.362	9141.95			77.78	61079.6	60540.8	20272.9	20377	20272.9	23054.6	23019.6	54908.2	538.769	20272.9			77.78	74879.1	74410.5	51405.5	63959.1	42416	43240.3	468.609	42203.5
77.68	6859.3	2410.89	3084.35	2738.12	5929.61	2410.89	6930.3	-70.9999			77.68	33885.6	33976.4	9068.69	10391.4	10416.7	31305.7	-90.7431	9068.69			77.68	63317.3	62869.5	20132.3	20252.7	20132.3	23667.3	23030.6	56315.8	447.793	20132.3			77.68	75798	75474.1	51588	64616.6	42309.4	43226.2	323.857	42088.7
77.58	7210.57	2400.05	3271.52	2746.83	5937.18	2400.05	7155.43	55.1387			77.58	34673.4	34817.4	8992.24	10732.6	10421.8	31647.5	-143.963	8992.24			77.58	65444.2	64848.8	19984.5	20119.4	19984.6	24437.7	23047.1	57198.1	595.396	19984.5			77.58	76830.5	76588.9	51776	65299.8	42199.3	43223.4	241.623	41969.9
77.48	7351.62	2388.56	3505.96	2756.66	5898.46	2388.56	7383.96	-32.3397			77.48	35118.4	35391.8	8913.2	11187.3	10431.9	31598.9	-273.349	8913.19			77.48	66842.9	66418.8	19830.3	19978.4	19830.3	25387.9	23071.3	57472	424.04	19830.3			77.48	77683.3	77763.1	51970	66013.1	42085.7	43235.3	-79.7794	41847
77.38	7610.46	2376.45	3793.24	2767.87	5815.08	2376.45	7623.3	-12.8376			77.38	35344.3	35720.5	8831.78	11777.7	10448.3	31158	-376.18	8831.77			77.38	67628.9	67566.1	19670.5	19831.2	19670.6	26538.4	23105.6	57102.3	62.8117	19670.5			77.38	78944.4	79004.8	52169.8	66760.4	41968.4	43265.8	-60.4439	41719.9
77.28	7880.45	2363.64	4136.82	2780.61	5691.1	2363.64	7881.26	-0.801838			77.28	35542.2	35852.5	8748.47	12525.4	10472.4	30351.5	-310.276	8748.45			77.28	68169.9	68327	19505.8	19679.5	19506	27904.8	23152.5	56107.5	-157.113	19505.8			77.28	80594.5	80323.5	52375.8	67545.2	41847.3	43320.1	271.002	41588.3
77.18	8157.28	2350.13	4537.1	2795.17	5532.65	2350.12	8164.68	-7.40255			77.18	35451	35858	8663.51	13448	10506	29230.9	-407.093	8663.47			77.18	68221.1	68782.5	19336.8	19524.3	19337.1	29496.7	23214.9	54556.8	-561.376	19336.8			77.18	81897.2	81730.6	52587.8	68371.3	41722	43405	166.625	41451.8
77.08	8666.9	2335.94	4990.42	2811.91	5347.26	2335.92	8477.75	189.156			77.08	35342.4	35818.6	8577.21	14556.5	10550.8	27865.5	-476.267	8577.12			77.08	68408.6	69044.3	19164.3	19367	19164.8	31315.3	23295.9	52558.6	-635.729	19164.3			77.08	83206.7	83240.1	52806.1	69243.1	41592.3	43529.5	-33.3705	41310.3
76.98	8905.4	2321.02	5488.1	2831.15	5142.95	2321	8820.23	85.1692			76.98	36002.7	35814.8	8489.55	15851.6	10608.6	26333.2	187.843	8489.39			76.98	68654.4	69234.9	18988.8	19208.5	18989.6	33350.9	23398.7	50242.2	-580.503	18988.8			76.98	85006.4	84870	53030.4	70165.8	41457.8	43705.5	136.395	41163.1
76.88	9347.71	2305.37	6016.16	2853.34	4927.65	2305.33	9186.54	161.177			76.88	36102.1	35914.3	8400.63	17320.7	10681.7	24712.3	187.806	8400.35			76.88	69263.2	69467.3	18810.4	19049.4	18811.7	35581.3	23527	47739.6	-204.137	18810.4			76.88	86679.2	86643.6	53260.7	71145.5	41318.1	43948.8	35.627	41009.8
76.78	9641.23	2288.99	6555.41	2878.97	4708.54	2288.9	9565.2	76.0367			76.78	36617.5	36162.2	8310.51	18935.4	10772.8	23073.5	455.318	8310.03			76.78	70325.6	69829.5	18629.4	18890.3	18631.4	37970.6	23684.7	45170.2	496.129	18629.4			76.78	88593.1	88590.9	53496.9	72189.9	41172.3	44280.5	2.23572	40849.6
76.68	9775.24	2271.93	7082.37	2908.71	4491.7	2271.78	9939.37	-164.128			76.68	36964.5	36574.2	8219.17	20650.5	10884.7	21474.9	390.318	8218.36			76.68	70590	70373.8	18445.7	18731.8	18448.7	40468.8	23876	42631.4	216.212	18445.7			76.68	90671.8	90751.1	53739.6	73308.7	41020	44728	-79.3005	40681.7
76.58	10133	2254.25	7570.63	2943.3	4281.86	2254	10288	-155.03			76.58	37857.1	37135.4	8126.71	22404	11021.4	19959.5	721.703	8125.37			76.58	71245	71114.4	18259.3	18574.3	18263.8	43012.8	24106.1	40194.5	130.548	18259.3			76.58	93492.5	93173.8	53990	74514.3	40860.4	45325.5	318.676	40505.5
76.48	10523.6	2236.04	7992.99	2983.61	4082.4	2235.61	10588.2	-64.6255			76.48	38392.1	37802.1	8033.08	24119.8	11186.9	18555	589.997	8030.89			76.48	72555.8	72029.7	18069.8	18418.6	18076.6	45527.8	24380.7	37905.1	526.059	18069.8			76.48	96140.8	95919.7	54250.6	75822.8	40692.7	46113.1	221.046	40319.8
76.38	10734.5	2217.49	8323.95	3030.73	3895.55	2216.78	10817.4	-82.8937			76.38	38669.6	38509.2	7938.43	25712.9	11386.8	17275.9	160.48	7934.95			76.38	73422.6	73069.9	17877.1	18265.6	17887.2	47931.1	24706.6	35787.7	352.756	17877			76.38	99840.7	99057.6	54525.6	77255.7	40515.8	47131.2	783.044	40123.5
76.28	10712.5	2198.75	8542.1	3085.84	3722.37	2197.59	10956.3	-243.795			76.28	39180.4	39179.1	7843.13	27095.2	11627.8	16126	1.34757	7837.7			76.28	74445.5	74166.2	17681.2	18116.7	17696	50135.4	25092	33850.7	279.253	17681.1			76.28	102965	102657	54821.7	78842.1	40328.4	48411.2	307.607	39915.3
76.18	10814.9	2180.04	8632.44	3150.32	3563.23	2178.2	10991.4	-176.505			76.18	39198.1	39732.7	7747.62	28183.7	11917.8	15101.4	-534.615	7739.29			76.18	75050.9	75241.3	17482.2	17974.1	17503.7	52054.4	25546.8	32091	-190.473	17482.2			76.18	107561	106776	55146.8	80622.9	40129.4	49958.4	784.703	39693.6
76.08	10796.4	2161.65	8587.98	3225.71	3417.85	2158.76	10916.9	-120.468			76.08	39741.2	40100.5	7652.56	28907.9	12266.7	14193.4	-359.254	7640.04			76.08	76100.6	76219.1	17280.7	17841	17311.4	53607.3	26082.5	30498.7	-118.524	17280.5			76.08	112026	111443	55508.2	82656.5	39916.8	51731	582.906	39456.5
75.98	10574.2	2143.82	8410.46	3313.61	3285.55	2139.38	10735.3	-161.14			75.98	39516	40232	7558.65	29217.1	12686	13390.7	-715.971	7540.18			75.98	76711.6	77033.5	17076.5	17721.2	17119.9	54724	26712.2	29059.8	-321.913	17076			75.98	117542	116643	55910.1	85028.1	39688.7	53621.8	898.477	39201.8
75.88	10413.2	2126.93	8110.3	3415.8	3165.48	2120.23	10457.8	-44.5988			75.88	39612.2	40103.1	7466.93	29085.9	13189.5	12681.2	-490.9	7440.15			75.88	76878.4	77637.1	16870.2	17620.6	16930.8	55350.2	27451.3	27759	-758.706	16869			75.88	123606	122329	56350.6	87864.8	39443.1	55451.8	1277.22	38927.2
75.78	10076	2111.44	7705.41	3534.08	3056.71	2101.5	10103.1	-27.1756			75.78	39165.1	39720.2	7378.48	28516.7	13793	12052.9	-555.086	7340.3			75.78	76955.6	78007.6	16662.5	17548	16746	55450.9	28317.4	26580.9	-1051.99	16659.6			75.78	130375	128448	56819.8	91354.6	39177.9	56986.3	1927.05	38630.4
75.68	9672.97	2097.83	7219.24	3670.09	2958.24	2083.31	9695.46	-22.4946			75.68	38582.9	39119.7	7294.52	27539.3	14513.8	11494.9	-536.803	7240.96			75.68	77050.1	78152.8	16454.4	17516.8	16567.9	55013.2	29330.5	25510.9	-1102.65	16448.2			75.68	138897	135015	57301.3	95770.6	38890.8	57977.8	3882.57	38308.5
75.58	9307.24	2086.64	6678.38	3825.11	2869.04	2065.72	9262	45.2357			75.58	38107.6	38365.3	7216.42	26208.2	15370.7	10997.2	-257.733	7142.38			75.58	77442	78114.6	16247	17547.7	16399.7	54047	30512	24535.6	-672.627	16234.9			75.58	148415	142194	57775.7	101491	38579.5	58225.2	6220.97	37959.1
75.48	8865.09	2078.53	6110.1	3999.92	2788.16	2048.78	8830.38	34.7095			75.48	37451.4	37540.8	7145.66	24596.3	16381.7	10551.2	-89.3391	7044.7			75.48	77317.4	77970.9	16040.9	17671.4	16244.8	52583.8	31884.5	23642.8	-653.469	16019.5			75.48	158446	150355	58225.3	108996	38241.7	57629.7	8090.68	37579.3
75.38	8360.1	2074.35	5540.04	4194.46	2714.73	2032.52	8426.02	-65.9193			75.38	36739.2	36740.5	7084.1	22788.3	17562.9	10149.4	-1.36661	6948.08			75.38	77976.4	77835.8	15836.6	17933.7	16108	50675.4	33469.9	22821.6	140.652	15801.9			75.38	169432	160063	58638.1	118826	37875.1	56223.5	9368.54	37166.4
75.28	8013.3	2075.18	4990.24	4407.46	2647.9	2016.92	8070.02	-56.7163			75.28	35909.1	36058.5	7033.69	20872.2	18924.3	9785.36	-149.393	6852.34			75.28	77836.3	77854.7	15633.8	18396.2	15995.2	48389.3	35287	22062.4	-18.3748	15581.9			75.28	181883	171938	59009.3	131445	37477.8	54159.9	9944.55	36717.7
75.18	7730.8	2082.42	4477.97	4636.16	2586.92	2001.94	7777.64	-46.8354			75.18	35534.9	35577.1	6997.02	18932	20466.5	9453.41	-42.1678	6757.29			75.18	78350.4	78190.2	15430.6	19131.2	15913.9	45804.6	37347.5	21356.6	160.204	15358.8			75.18	193830	186398	59341.3	147035	37048.6	51667.4	7431.94	36231.3
75.08	7582.23	2097.96	4015.15	4876.04	2531.11	1987.54	7557.65	24.5807			75.08	35042.1	35355.9	6977.33	17041.4	22176.1	9148.65	-313.813	6662.51			75.08	79615.2	78994.3	15224.8	20203.5	15873	43006.7	39650.1	20696.2	620.897	15132			75.08	207596	203324	59640.5	165224	36586.9	48989.6	4272.1	35705.7
74.98	7435.53	2124.24	3608.39	5120.56	2479.77	1973.56	7412.28	23.2517			74.98	35050.9	35424.3	6979.1	15259.6	24021.5	8866.89	-373.364	6567.61			74.98	80825.7	80363.4	15014.1	21637.4	15884.5	40082.4	42174.7	20074.7	462.341	14900.9			74.98	221324	221785	59916.4	184866	36094.8	46334.1	-460.998	35141.9
74.88	7297.23	2164.57	3259.68	5361.4	2432.37	1959.95	7338.17	-40.9415			74.88	35512.9	35775.4	7008.39	13629.3	25949.6	8604.47	-262.561	6472.09			74.88	82328.4	82284	14796.9	23373.4	15962.9	37115	44874.5	19486.4	44.3331	14665			74.88	235311	239969	60180.4	203998	35576.8	43843.7	-4658.89	34543.1
74.78	7366.06	2223.17	2967.19	5588.64	2388.36	1946.57	7327.65	38.4094			74.78	36209.4	36366.2	7073.48	12175.9	27885.2	8358.3	-156.8	6375.55			74.78	84206.5	84589.1	14572.4	25234.9	16126.1	34180.2	47669.8	18926.5	-382.65	14424.2			74.78	247923	255447	60445.1	220115	35041	41593.6	-7523.92	33915.8
74.68	7235.08	2305.37	2726.36	5791.37	2347.19	1933.25	7370.54	-135.463			74.68	37274.4	37121.7	7185.52	10909.8	29733.7	8125.88	152.701	6277.73			74.68	86839.1	86956.1	14341.4	26932	16395.8	31343.4	50445.7	18391.7	-116.977	14178.8			74.68	258877	265752	60724.5	230731	34498.6	39605.9	-6875.19	33269.3
74.58	7512.01	2417.76	2531.06	5958.67	2308.48	1919.91	7456.24	55.7631			74.58	38076.6	37944.9	7358.91	9828.47	31387.7	7905.05	131.703	6178.4			74.58	88539.5	88965	14105.3	28120.5	16796.8	28657.3	53053.6	17879.1	-425.535	13929.5			74.58	264411	269108	61033.8	234086	33963.5	37868.9	-4696.51	32614.9
74.48	7462.73	2568.02	2374.37	6080.54	2271.8	1906.4	7575.52	-112.785			74.48	39305.3	38730.3	7611.85	8920.1	32736.8	7694.19	575.063	6077.54			74.48	90300.2	90211.9	13865.9	28504.9	17357.1	26161	55322.6	17386.8	88.2864	13677.3			74.48	261797	263554	61387.8	228254	33450.1	36355.1	-1757.21	31964.2
74.38	7641.22	2764.78	2249.41	6148.99	2236.83	1892.64	7722.09	-80.8671			74.38	40091.4	39380.1	7966.3	8166.61	33680.8	7491.95	711.364	5975.21			74.38	90833.9	90431.9	13625.1	27945.3	18106.8	23880.4	57077.4	16913.3	402.004	13423.3			74.38	249888	248600	61800.9	212777	32973.5	35033.6	1287.97	31328.3
74.28	7925.23	3017.09	2149.81	6158.95	2203.28	1878.55	7893.49	31.7383			74.28	40238.4	39819.8	8447.58	7546.75	34142.6	7297.21	418.621	5871.46			74.28	89948.3	89577.9	13384.6	26511.3	19077	21828.6	58162.3	16457.7	370.46	13168.7			74.28	228748	226843	62286.1	190284	32548.4	33875.7	1904.27	30717
74.18	8005.32	3333.58	2069.92	6108.82	2170.83	1863.99	8091.19	-85.8654			74.18	40217.7	40010.8	9083.55	7038.67	34079	7109.17	206.881	5766.52			74.18	87906.5	87818.3	13145.9	24455.6	20297.8	20007.9	58465.7	16019.2	88.1832	12914.8			74.18	202396	201739	62855.5	164251	32189	32858.2	657.064	30138.2
74.08	8366.22	3721.48	2005.08	6000.7	2139.26	1848.89	8319.85	46.3733			74.08	39889.5	39956.6	9902.78	6621.67	33486.9	6927.23	-67.0824	5660.67			74.08	85208.3	85463.6	12910.8	22120.2	21796.4	18411.8	57940.3	15597.2	-255.258	12662.6			74.08	174855	176647	63520.2	138050	31910.4	31963.3	-1791.75	29598.9
73.98	8611.45	4185.26	1951.47	5840.1	2108.31	1833.14	8585.7	25.7482			73.98	39199.6	39701.7	10932	6277.25	32404.2	6750.97	-502.116	5554.23			73.98	82661.4	82863.1	12680.6	19825.8	23594.4	17027.1	56611.2	15191.5	-201.677	12413.5			73.98	150635	154106	64290.6	114223	31728.7	31177.3	-3471.32	29104.3
73.88	8904.78	4725.28	1906.16	5635.31	2077.79	1816.69	8894.46	10.312			73.88	39010.8	39323.4	12192.3	5989.45	30903.7	6579.76	-312.542	5447.26			73.88	80225.4	80322.5	12456.4	17793.4	25704.6	15835.7	54571.5	14801.5	-97.0828	12168.1			73.88	131371	135537	65175.6	94183.3	31660.9	30488.9	-4166.83	28657.1
73.78	9309.34	5336.34	1866.85	5396.38	2047.51	1799.44	9248.78	60.5567			73.78	38636	38917.5	13695.9	5745.39	29083.1	6413.35	-281.55	5340.07			73.78	77940.9	78063.7	12239.3	16122	28128.3	14817.1	51966.2	14426.8	-122.879	11927.2			73.78	117995	121331	66182.3	78307.2	31726.2	29887.5	-3335.5	28257.4
73.68	9743.27	6006.77	1831.91	5134.19	2017.35	1781.37	9646.11	97.1557			73.68	38379.5	38581.2	15441.3	5534.67	27052.1	6251.28	-201.706	5232.72			73.68	75786.9	76223.5	12029.8	14812	30851.9	13949.2	48968.1	14066.3	-436.648	11690.7			73.68	107715	111175	67316.1	66256.7	31946.9	29361.9	-3460.52	27902
73.58	10136.2	6717.75	1800.11	4859.34	1987.23	1762.49	10077	59.1964			73.58	38263	38395.6	17409.8	5349.22	24919.1	6093.15	-132.626	5125.24			73.58	74921.7	74869.4	11828	13807	33844.7	13209.8	45752.7	13718.6	52.3749	11458.3			73.58	101063	104422	68581.4	57344.9	32350.6	28899.7	-3359.11	27584.9
73.48	10661.4	7443.53	1770.52	4581.36	1957.05	1742.77	10524.1	137.236			73.48	38889.8	38411.8	19562.1	5182.69	22781	5938.41	477.956	5017.47			73.48	73978.2	74017	11633.8	13033.4	37057.6	12577.7	42477.5	13382.2	-38.8824	11229			73.48	97676.2	100367	69983	50816.9	32972.6	28488.1	-2691.17	27297.7
73.38	11069.7	8152.64	1742.53	4308.21	1926.81	1722.29	10963.3	106.404			73.38	39020.8	38642.2	21837.5	5030.3	20715.6	5786.58	378.606	4909.29			73.38	73845.8	73641.4	11447.3	12423.1	40422.8	12033.7	39269.6	13055.5	204.449	11002.1			73.38	95290.6	98413.7	71528.3	46009.3	33857.3	28114.8	-3123.08	27032
73.28	11281.8	8809.68	1715.59	4045.9	1896.42	1701.02	11364.5	-82.7414			73.28	39614.1	39057.5	24154.6	4888.27	18778.8	5637.08	556.622	4800.43			73.28	74081.3	73681.3	11268.7	11923.8	43854.7	11560.7	36219.6	12736.9	399.982	10776.6			73.28	94686.5	98122.4	73229.9	42408	35054.5	27768.8	-3435.83	26779.6
73.18	11540.1	9378.32	1689.42	3798.65	1865.96	1679.08	11695.1	-155.012			73.18	39588.1	39590.8	26414.9	4754	17004.8	5489.68	-2.63926	4690.9			73.18	74917.3	74044.7	11098.7	11498.7	47252.9	11144.2	33384	12425	872.599	10551.8			73.18	94947.9	99199.6	75107.7	39643.5	36609	27441	-4251.75	26533.9
73.08	11724.7	9824.47	1663.85	3569.04	1835.52	1656.63	11923	-198.25			73.08	40200.6	40145.8	28508.9	4625.43	15409.3	5344.06	54.7895	4580.65			73.08	75418.8	74614.1	10938.8	11123.4	50505.8	10772	30790.2	12118.8	804.677	10327			73.08	96752.1	101447	77191.4	37461.8	38537.7	27124.4	-4694.87	26289.4
72.98	11798.8	10119.6	1638.82	3358.26	1805.26	1633.86	12020.4	-221.58			72.98	40257.6	40609.6	30324.3	4501.24	13993.5	5200.22	-351.972	4469.88			72.98	75483.7	75255.7	10791	10781.9	53496.1	10434	28443.7	11817.2	227.94	10101.6			72.98	99012.2	104699	79523.4	35690.8	40796.5	26812.3	-5687.07	26041.2
72.88	12070.8	10243.6	1614.29	3166.39	1775.32	1610.95	11966.8	104.046			72.88	40532.5	40865.8	31755.2	4380.44	12748.4	5058.18	-333.308	4358.82			72.88	76049.2	75830.6	10658.9	10464.5	56107.8	10122.6	26336.2	11519.8	218.64	9875.82			72.88	102315	108771	82165	34213.8	43248.5	26499.5	-6455.44	25785.3
72.78	11846.8	10187.4	1590.41	2992.88	1745.96	1588.2	11752	94.7685			72.78	40270.2	40809.4	32712.9	4262.77	11659.6	4918.4	-539.176	4248.09			72.78	75761.6	76204.8	10547.6	10164.3	58232.1	9831.54	24450.3	11226.1	-443.151	9649.44			72.78	106182	113429	85204.4	32950.4	45646.8	26181.3	-7247.7	25517.9
72.68	11493.7	9953.29	1567.34	2836.74	1717.44	1565.9	11377.1	116.586			72.68	40076.1	40357.8	33133.4	4148.09	10709.9	4781.33	-281.684	4138.3			72.68	75640	76260.9	10464.7	9877.42	59775.5	9556.45	22765	10936.4	-620.962	9422.93			72.68	111236	118416	88769.2	31843.5	47656	25853.4	-7179.99	25235.5
72.58	10988.9	9555.23	1545.16	2696.61	1689.92	1544.25	10854.2	134.778			72.58	39096.6	39460.1	32985	4036.63	9881.6	4647.59	-363.566	4030.21			72.58	75310.5	75907.3	10421.5	9601.17	60665.6	9294.02	21258.3	10650.7	-596.853	9196.8			72.58	117912	123524	93044.3	30851.1	48920.3	25511.2	-5612.12	24934.3
72.48	10578.8	9017.12	1524.07	2571.12	1663.64	1523.5	10205.4	373.394			72.48	38216.4	38101.7	32270.9	3928.83	9158.17	4517.93	114.708	3924.7			72.48	74159.6	75086.3	10434.8	9334.3	60856.3	9042.29	19909	10369.8	-926.794	8972.02			72.48	125107	128718	98295.4	29941.6	49162.5	25150.5	-3610.82	24610.7
72.38	9691.89	8370.35	1504.23	2458.92	1638.79	1503.88	9460.64	231.251			72.38	36630.8	36304.8	31029.5	3825.31	8524.86	4393.17	326.085	3822.71			72.38	73632.7	73780.6	10529.3	9076	60330.6	8799.84	18697.9	10094.3	-147.905	8749.46			72.38	133967	134240	104892	29090.5	48273.6	24767	-273.372	24260.8
72.28	8736.4	7650.55	1485.79	2358.7	1615.55	1485.58	8653.84	82.5588			72.28	34669.4	34124.5	29330.1	3726.69	7968.88	4274.07	544.901	3725.08			72.28	72024.8	72018	10741.5	8825.84	59102.4	8565.74	17607.5	9824.67	6.8197	8529.92			72.28	143859	140661	113319	28278	46350.1	24356.6	3197.22	23880.9
72.18	8009.01	6894.34	1468.93	2269.34	1594.1	1468.81	7820.28	188.732			72.18	32556.2	31642.4	27266	3633.69	7479.49	4161.41	913.785	3632.71			72.18	70668.5	69874	11122.6	8583.85	57215.2	8339.62	16622.8	9561.8	794.54	8314.38			72.18	156154	148822	124162	27488.3	43658.5	23914.9	7332	23467.1
72.08	7113.57	6136.06	1453.72	2189.72	1574.51	1453.66	6993.06	120.512			72.08	29522.9	28956.7	24945.3	3546.9	7047.65	4055.83	566.151	3546.32			72.08	68385.9	67469.4	11739.9	8350.04	54739.1	8121.19	15730.8	9306.19	916.592	8103.58			72.08	168497	159663	138017	26707.5	40546.1	23437.7	8834.17	23015.4
71.98	6213.61	5405.32	1440.18	2118.81	1556.8	1440.14	6200.69	12.9218			71.98	26883.4	26172.5	22481.5	3467.01	6666.03	3958.02	710.907	3466.67			71.98	66159.9	64959	12670.7	8124.68	51766	7910.54	14920.5	9058.54	1200.85	7898.38			71.98	182981	173957	155335	25924.2	37342.4	22920.9	9023.88	22521.9
71.88	5422.97	4725.35	1428.27	2055.68	1540.92	1428.25	5465.47	-42.4985			71.88	23954.7	23391.8	19983.3	3394.29	6328.25	3868.24	562.932	3394.1			71.88	63676.2	62507.5	13984.1	7907.93	48403.1	7707.71	14182.3	8819.3	1168.8	7699.4			71.88	198044	191988	176159	25129.7	34290.3	22361.4	6055.68	21983.9
71.78	4738.02	4112.29	1417.98	1999.52	1526.86	1417.97	4802.73	-64.7161			71.78	21206.1	20705.5	17547.4	3329.02	6029.06	3786.73	500.646	3328.92			71.78	61173.6	60248.4	15708.1	7699.64	44766.3	7512.54	13507.8	8588.61	925.211	7506.93			71.78	213980	213240	199840	24316.2	31523.2	21756.6	740.162	21398.9
71.68	4071.05	3575.16	1409.18	1949.52	1514.45	1409.17	4220.8	-149.748			71.68	18439.8	18187.3	15252.2	3271.16	5763.85	3713.42	252.498	3271.1			71.68	58550.5	58235.9	17788	7500.07	40973.2	7325.36	12890.3	8366.99	314.637	7321.62			71.68	231702	236204	224837	23479.1	29081.2	21105.7	-4502	20766.2
71.58	3678.88	3116.72	1401.7	1904.94	1503.55	1401.69	3721.83	-42.946			71.58	15651.9	15890.8	13155	3220.5	5528.63	3648.07	-238.891	3220.47			71.58	55753.4	56401.8	20050.6	7309.12	37136.4	7146.3	12323.8	8154.69	-648.358	7143.83			71.58	249151	258438	248730	22617.2	26946	20411.3	-9286.62	20088.8
71.48	3221.26	2734.74	1395.43	1865.17	1494.03	1395.43	3303.07	-81.8161			71.48	13538	13848.5	11291.7	3176.72	5319.9	3590.3	-310.547	3176.7			71.48	53480.9	54548.2	22202.4	7126.94	33358.5	6975.93	11803.7	7952.32	-1067.28	6974.32			71.48	264979	276936	268569	21733.6	25073.6	19680.3	-11956.7	19373.4
71.38	2915.15	2423.29	1390.21	1829.6	1485.7	1390.21	2958.17	-43.0245			71.38	11686.4	12073.3	9677.82	3139.17	5134.38	3539.44	-386.905	3139.16			71.38	51477.6	52391.6	23878.3	6953.46	29727.4	6814.79	11325.9	7760.47	-913.975	6813.75			71.38	280212	288799	281518	20835.2	23417.3	18923.9	-8587.31	18631.6
71.28	2667.28	2174.23	1385.86	1797.68	1478.38	1385.86	2678.58	-11.3042			71.28	10204.6	10561.7	8312.15	3107.3	4969.27	3494.88	-357.099	3107.29			71.28	48968.6	49657.5	24739.1	6788.78	26313.7	6663.68	10887.4	7579.92	-688.883	6663.02			71.28	290609	292006	285614	19930.9	21938.7	18156.7	-1397.3	17877.9
71.18	2445.75	1978.4	1382.23	1768.95	1471.92	1382.23	2454.82	-9.07074			71.18	8972.04	9297.74	7180.66	3080.46	4822.06	3455.95	-325.702	3080.46			71.18	46223.7	46188.9	24580.6	6633.04	23169.4	6523.3	10485.6	7411.34	34.8171	6522.88			71.18	290793	284246	278597	19030	20610.1	17394.7	6546.49	17128.6
71.08	2236.6	1826.62	1379.19	1743.01	1466.19	1379.19	2277.44	-40.8394			71.08	8051.81	8257.03	6260.59	3057.97	4690.46	3421.91	-205.217	3057.97			71.08	42591.1	42020.2	23407.5	6486.83	20328.3	6394.32	10118.1	7255.38	570.986	6394.07			71.08	278662	264839	259829	18139.7	19413	16653.2	13823	16398.8
70.98	2170.77	1710.35	1376.63	1719.49	1461.04	1376.63	2137.61	33.1592			70.98	7300.66	7410.64	5524.41	3039.12	4572.42	3392.05	-109.977	3039.12			70.98	38227.7	37376.6	21431.1	6351.13	17806.9	6277.11	9782.8	7112.34	851.089	6276.95			70.98	251952	236719	232279	17267.4	18335.9	15946.4	15232.9	15703
70.88	2075.28	1622.07	1374.47	1698.1	1456.41	1374.47	2027.64	47.639			70.88	6685.91	6728.37	4943.1	3023.22	4466.08	3365.62	-42.4589	3023.22			70.88	33271.1	32601.7	18994.5	6227.25	15606.5	6171.67	9477.51	6982.18	669.426	6171.58			70.88	216087	203854	199935	16421	17371.8	15286.2	12232.4	15053.2
70.78	2014.02	1555.47	1372.62	1678.57	1452.2	1372.62	1941	73.0148			70.78	6021.59	6181.22	4488.69	3009.69	4369.88	3342.03	-159.632	3009.69			70.78	28442.1	28049.2	16462.2	6116.71	13716.8	6077.95	9200.23	6864.8	392.917	6077.89			70.78	176040	170213	166780	15612.1	16515.7	14682.4	5826.25	14459
70.68	1890.23	1505.44	1371.02	1660.68	1448.33	1371.02	1872.42	17.8111			70.68	5766.13	5743.04	4135.91	2998.09	4282.5	3320.81	23.088	2998.09			70.68	23752.4	23989.7	14124.7	6020.72	12118.2	5995.82	8949.17	6760.02	-237.304	5995.79			70.68	139834	138946	135966	14857.4	15765.1	14142.9	888.111	13928.7
70.58	1822.46	1467.92	1369.61	1644.24	1444.75	1369.61	1817.71	4.75694			70.58	5459.65	5391.28	3862.99	2988.06	4202.84	3301.56	68.3715	2988.06			70.58	19997.8	20565.9	12150.9	5939.56	10785.2	5924.94	8722.48	6667.43	-568.104	5924.92			70.58	108745	111974	109410	14176.6	15117.4	13673.7	-3228.9	13468
70.48	1789.1	1439.83	1368.34	1629.07	1441.41	1368.34	1773.63	15.4727			70.48	5163.17	5107.25	3651.91	2979.27	4129.93	3283.95	55.9193	2979.27			70.48	17238	17799	10592.1	5872.53	9688.58	5864.72	8518.29	6586.41	-561.041	5864.71			70.48	85567.2	90020.4	87824.7	13587.4	14568.5	13276.7	-4453.21	13079
70.38	1750.71	1418.81	1367.2	1615.05	1438.28	1367.2	1737.73	12.977			70.38	5065.57	4875.99	3488.29	2971.49	4062.97	3267.71	189.578	2971.49			70.38	15187.5	15626.5	9417.43	5818.01	8797.53	5814.23	8334.5	6515.97	-438.997	5814.22			70.38	68862.1	72907.5	71024.8	13100.7	14111.4	12949.9	-4045.38	12759.8
70.28	1731.87	1403.11	1366.18	1602.07	1435.34	1366.18	1708.16	23.7147			70.28	4812.91	4685.78	3360.92	2964.51	4001.26	3252.62	127.121	2964.51			70.28	13672	13946.9	8556.61	5773.97	8081.73	5772.32	8168.96	6454.92	-274.941	5772.31			70.28	56692.3	59949.2	58321.7	12716.2	13735.8	12686.7	-3256.84	12503.7
70.18	1743.08	1391.41	1365.25	1590.02	1432.58	1365.25	1683.5	59.5749			70.18	4622.63	4527.67	3261.3	2958.19	3944.22	3238.52	94.961	2958.19			70.18	12401.3	12653.4	7931.91	5738.26	7512.46	5737.61	8019.4	6401.85	-252.163	5737.61			70.18	47824.7	50284.4	48858.1	12424	13429	12477.6	-2459.75	12301.4
70.08	1740.36	1382.71	1364.4	1578.8	1429.96	1364.4	1662.67	77.6829			70.08	4521.43	4394.79	3182.99	2952.36	3891.3	3225.22	126.638	2952.36			70.08	11543.8	11652.6	7476.05	5708.97	7063.59	5708.75	7883.64	6355.34	-108.857	5708.74			70.08	41691.9	43093.5	41822.7	12207.2	13177.7	12311.8	-1401.59	12141.9
69.98	1650.78	1376.25	1363.6	1568.34	1427.47	1363.6	1644.85	5.92902			69.98	4430.15	4282.09	3121.25	2946.97	3842.12	3212.66	148.066	2946.97			69.98	11036.1	10870.4	7137.72	5684.38	6712.04	5684.31	7759.56	6313.95	165.689	5684.31			69.98	36947.7	37700	36549.5	12047.2	12970	12179.1	-752.22	12015.3
69.88	1612.68	1371.45	1362.85	1558.56	1425.08	1362.85	1629.39	-16.7112			69.88	4419.23	4185.64	3072.5	2941.97	3796.32	3200.76	233.585	2941.97			69.88	10413	10251.5	6880.88	5663.3	6438.23	5663.28	7645.52	6276.63	161.53	5663.28			69.88	33174.4	33591.8	32536.5	11927.2	12795.8	12070.9	-417.377	11912.9
69.78	1611.42	1367.9	1362.13	1549.4	1422.8	1362.13	1615.82	-4.40084			69.78	4318.94	4102.45	3034.02	2937.29	3753.56	3189.44	216.489	2937.29			69.78	9895.68	9755.07	6681.12	5644.83	6225.81	5644.82	7540.11	6242.5	140.604	5644.82			69.78	30448.3	30402.4	29425	11834.3	12647.2	11981	45.9217	11828.4
69.68	1658.74	1365.27	1361.47	1540.82	1420.62	1361.47	1603.76	54.9764			69.68	4251.23	4030.2	3003.73	2932.92	3713.61	3178.7	221.034	2932.92			69.68	9516.02	9351.75	6522.18	5628.4	6061.49	5628.4	7442.27	6210.99	164.275	5628.4			69.68	27928.3	27876.5	26965.3	11759.5	12518.8	11904.8	51.7646	11757.3
69.58	1611.51	1363.31	1360.86	1532.77	1418.55	1360.86	1592.92	18.5917			69.58	4136.83	3966.94	2979.92	2928.79	3676.18	3168.43	169.897	2928.79			69.58	9358.07	9019.76	6393.14	5613.58	5934.58	5613.58	7351.13	6181.66	338.304	5613.58			69.58	26360.9	25838.3	24985	11697.1	12406.3	11838.9	522.662	11696.3
69.48	1641.71	1361.82	1360.27	1525.2	1416.56	1360.27	1583.05	58.656			69.48	4071.27	3911.12	2961.24	2924.88	3641.04	3158.6	160.147	2924.88			69.48	8893.09	8742.96	6286.46	5600.02	5836.54	5600.02	7265.93	6154.11	150.128	5600.02			69.48	24717.5	24165.9	23364.3	11643.4	12306.6	11781.1	551.628	11643.2
69.38	1562.5	1360.68	1359.72	1518.09	1414.65	1359.72	1573.99	-11.4918			69.38	4000.19	3861.47	2946.59	2921.15	3608	3149.17	138.722	2921.15			69.38	8848.41	8509.26	6196.91	5587.49	5760.67	5587.49	7186.06	6128.1	339.15	5587.49			69.38	23416.8	22773.8	22018.9	11596.4	12217.7	11729.8	643.011	11596.3
69.28	1499.55	1359.78	1359.19	1511.38	1412.82	1359.19	1565.6	-66.0449			69.28	3905.65	3816.94	2935.1	2917.59	3576.91	3140.12	88.7012	2917.59			69.28	8528.13	8309.59	6120.82	5575.89	5701.85	5575.89	7111.09	6103.51	218.548	5575.89			69.28	22309	21600.4	20887.9	11554.6	12137.7	11683.8	708.592	11554.6
69.18	1528.66	1359.03	1358.67	1505.04	1411.05	1358.67	1557.76	-29.0962			69.18	3931.78	3776.67	2926.04	2914.21	3547.61	3131.45	155.108	2914.21			69.18	8378.14	8136.92	6055.39	5565.06	5656.02	5565.06	7040.55	6080.14	241.22	5565.06			69.18	21530	20600.6	19927	11517	12065.4	11642.2	929.376	11517
69.08	1604.39	1358.38	1358.18	1499.04	1409.34	1358.18	1550.4	53.9887			69.08	3836.82	3739.95	2918.85	2910.99	3519.97	3123.12	96.8694	2910.99			69.08	8252.73	7985.92	5998.57	5554.9	5620.08	5554.9	6974.07	6057.88	266.807	5554.9			69.08	20516.4	19740.7	19102.7	11483	11999.6	11604.3	775.768	11483
68.98	1554.12	1357.83	1357.72	1493.38	1407.7	1357.72	1543.48	10.6412			68.98	3859.23	3706.18	2913.05	2907.93	3493.87	3115.13	153.052	2907.93			68.98	8140.32	7852.39	5948.75	5545.28	5591.6	5545.28	6911.28	6036.59	287.925	5545.28			68.98	19771	18994.8	18389.5	11451.8	11939.4	11569.5	776.206	11451.8
68.88	1545.02	1357.34	1357.28	1488.02	1406.13	1357.28	1536.94	8.08191			68.88	3763.23	3674.9	2908.28	2905.02	3469.21	3107.45	88.3269	2905.02			68.88	7949.05	7733.22	5904.8	5536.23	5568.86	5536.23	6851.98	6016.27	215.834	5536.23			68.88	19128.8	18343	17768	11423.2	11884.1	11537.5	785.74	11423.2
68.78	1531.26	1356.91	1356.87	1482.96	1404.63	1356.87	1530.76	0.506269			68.78	3780.15	3645.74	2904.28	2902.23	3445.86	3100.07	134.413	2902.23			68.78	7853.59	7625.81	5865.69	5527.64	5550.41	5527.64	6795.84	5996.79	227.779	5527.64			68.78	18462.5	17769.8	17222.7	11396.9	11833.2	11507.8	692.685	11396.9
68.68	1524.23	1356.5	1356.48	1478.15	1403.17	1356.48	1524.87	-0.634553			68.68	3705.73	3618.38	2900.82	2899.57	3423.74	3092.96	87.3505	2899.57			68.68	7662.95	7528.26	5830.75	5519.53	5535.26	5519.53	6742.7	5978.16	134.682	5519.53			68.68	17983.5	17262.5	16741.2	11372.5	11786.2	11480.2	721.022	11372.5
68.58	1488.59	1356.1	1356.09	1473.58	1401.76	1356.09	1519.26	-30.6685			68.58	3678.79	3592.59	2897.76	2897.01	3402.75	3086.1	86.1946	2897.01			68.58	7677.24	7439.01	5799.34	5511.85	5522.6	5511.85	6692.33	5960.3	238.231	5511.85			68.58	17720.9	16811.1	16313.8	11349.8	11742.5	11454.4	909.755	11349.8
68.48	1499.31	1355.72	1355.72	1469.24	1400.4	1355.72	1513.92	-14.613			68.48	3598.46	3568.22	2895.02	2894.58	3382.84	3079.52	30.2373	2894.58			68.48	7434.38	7356.76	5770.92	5504.53	5511.8	5504.53	6644.5	5943.14	77.6199	5504.53			68.48	17258.9	16407.5	15932.5	11328.5	11701.9	11430.2	851.391	11328.5
68.38	1483.57	1355.38	1355.38	1465.12	1399.1	1355.38	1508.85	-25.2759			68.38	3579.41	3545.11	2892.52	2892.26	3363.94	3073.18	34.3042	2892.26			68.38	7350.53	7280.53	5745.1	5497.55	5502.41	5497.55	6599.05	5926.63	70.0028	5497.55			68.38	16758.8	16044.9	15590.7	11308.6	11664	11407.4	713.883	11308.6
68.28	1525.57	1355.06	1355.06	1461.21	1397.86	1355.06	1504.01	21.5598			68.28	3557.5	3523.16	2890.21	2890.07	3345.99	3067.1	34.3392	2890.07			68.28	7241.71	7209.53	5721.53	5490.91	5494.11	5490.91	6555.84	5910.77	32.1742	5490.91			68.28	16691.9	15717.7	15282.9	11289.8	11628.4	11385.9	974.228	11289.8
68.18	1459.42	1354.77	1354.77	1457.5	1396.66	1354.77	1499.39	-39.973			68.18	3512.37	3502.26	2888.05	2887.97	3328.91	3061.23	10.1178	2887.97			68.18	7075.71	7143.07	5699.89	5484.57	5486.66	5484.57	6514.72	5895.51	-67.3617	5484.57			68.18	16385.9	15421.2	15004.6	11271.9	11594.9	11365.4	964.646	11271.9
68.08	1411.63	1354.49	1354.48	1453.96	1395.51	1354.48	1494.98	-83.3537			68.08	3452.71	3482.34	2886.03	2885.99	3312.68	3055.61	-29.6247	2885.99			68.08	7168.87	7080.52	5679.84	5478.54	5479.89	5478.54	6475.57	5880.84	88.3479	5478.54			68.08	16187.2	15151.6	14752	11254.8	11563.4	11345.9	1035.57	11254.8
67.98	1478.87	1354.22	1354.22	1450.6	1394.4	1354.22	1490.77	-11.9039			67.98	3418.25	3463.31	2884.11	2884.09	3297.21	3050.17	-45.0618	2884.09			67.98	7088.25	7021.22	5660.95	5472.78	5473.64	5472.78	6438.27	5866.71	67.0297	5472.78			67.98	15795	14905.4	14521.7	11238.6	11533.6	11327.2	889.559	11238.6
67.88	1443.64	1353.97	1353.97	1447.38	1393.33	1353.97	1486.74	-43.1009			67.88	3398.38	3445.15	2882.31	2882.3	3282.48	3044.96	-46.7669	2882.3			67.88	7000.36	6964.41	5642.66	5467.3	5467.83	5467.3	6402.7	5853.11	35.9498	5467.3			67.88	15938.4	14679.6	14310.9	11223.1	11505.4	11309.4	1258.84	11223.1
67.78	1449.11	1353.72	1353.72	1444.3	1392.28	1353.72	1482.87	-33.7526			67.78	3410.59	3427.78	2880.59	2880.59	3268.43	3039.93	-17.1888	2880.59			67.78	6900.24	6909.18	5624.21	5462.06	5462.4	5462.06	6368.76	5840	-8.94283	5462.06			67.78	15593.7	14471	14116.4	11208.2	11478.6	11292.4	1122.68	11208.2
67.68	1448.54	1353.49	1353.49	1441.37	1391.29	1353.49	1479.17	-30.6302			67.68	3356.42	3411.15	2878.96	2878.95	3255.02	3035.07	-54.7258	2878.95			67.68	6826.34	6854.53	5604.73	5457.05	5457.25	5457.05	6336.34	5827.36	-28.1887	5457.05			67.68	15412.9	14276.1	13934.8	11193.9	11453.2	11276	1136.76	11193.9
67.58	1430.14	1353.29	1353.29	1438.59	1390.34	1353.29	1475.63	-45.4973			67.58	3394.49	3395.24	2877.41	2877.41	3242.24	3030.41	-0.74476	2877.41			67.58	6726.74	6799.62	5583.49	5452.25	5452.37	5452.25	6305.35	5815.16	-72.8759	5452.25			67.58	15220.2	14090.3	13761.5	11180.2	11429	11260.2	1129.91	11180.2
67.48	1450.61	1353.09	1353.09	1435.92	1389.41	1353.09	1472.24	-21.6264			67.48	3292.04	3380.01	2875.97	2875.97	3230.04	3025.94	-87.9699	2875.97			67.48	6761.81	6744.06	5560.2	5447.65	5447.73	5447.65	6275.71	5803.38	17.7549	5447.65			67.48	15004.2	13907.4	13590.4	11167.1	11406	11245.1	1096.8	11167.1
67.38	1478.28	1352.9	1352.9	1433.36	1388.52	1352.9	1468.98	9.30266			67.38	3284.65	3365.41	2874.59	2874.59	3218.38	3021.62	-80.7645	2874.59			67.38	6571.79	6688.27	5535.38	5443.3	5443.34	5443.3	6247.39	5792.05	-116.479	5443.3			67.38	14850.7	13719.6	13413.8	11154.5	11384.2	11230.6	1131.12	11154.5
67.28	1375.32	1352.71	1352.71	1430.91	1387.65	1352.71	1465.84	-90.5202			67.28	3304.46	3351.39	2873.26	2873.26	3207.21	3017.43	-46.9237	2873.26			67.28	6595.7	6633.39	5510.22	5439.14	5439.17	5439.14	6220.3	5781.13	-37.688	5439.14			67.28	14650.3	13517.9	13222.7	11142.4	11363.3	11216.7	1132.43	11142.4
67.18	1420.42	1352.53	1352.53	1428.56	1386.8	1352.53	1462.82	-42.4024			67.18	3218.89	3337.93	2871.99	2871.99	3196.52	3013.39	-119.032	2871.99			67.18	6510.15	6581.07	5486.46	5435.2	5435.22	5435.2	6194.39	5770.61	-70.913	5435.2			67.18	14509.6	13294.8	13009.6	11130.9	11343.5	11203.4	1214.8	11130.9
67.08	1410.93	1352.36	1352.36	1426.3	1385.98	1352.36	1459.92	-48.9929			67.08	3143.26	3325.04	2870.83	2870.83	3186.33	3009.54	-181.779	2870.83			67.08	6388.16	6532.85	5465.7	5431.46	5431.47	5431.46	6169.58	5760.48	-144.691	5431.46			67.08	14388.2	13046.2	12770.5	11119.9	11324.8	11190.7	1342.02	11119.9
66.98	1400.52	1352.19	1352.19	1424.13	1385.18	1352.19	1457.12	-56.6087			66.98	3220.78	3312.66	2869.72	2869.72	3176.56	3005.81	-91.8745	2869.72			66.98	6362.74	6489.67	5448.94	5427.89	5427.9	5427.89	6145.81	5750.71	-126.932	5427.89			66.98	14206	12775	12508.3	11109.4	11306.9	11178.6	1431.06	11109.4
66.88	1449.09	1352.02	1352.02	1422.05	1384.4	1352.02	1454.43	-5.33587			66.88	3236.7	3300.79	2868.71	2868.71	3167.25	3002.26	-64.0961	2868.71			66.88	6393.76	6451.68	5436.37	5424.54	5424.54	5424.54	6123.07	5741.32	-57.9258	5424.54			66.88	14017.3	12491.4	12233.3	11099.4	11289.9	11167	1525.84	11099.4
66.78	1417.42	1351.87	1351.87	1420.05	1383.66	1351.87	1451.84	-34.4229			66.78	3157.29	3289.39	2867.75	2867.75	3158.32	2998.83	-132.1	2867.75			66.78	6282.09	6418.28	5427.44	5421.39	5421.39	5421.39	6101.31	5732.3	-136.187	5421.39			66.78	13783.9	12212.1	11962.1	11089.7	11273.6	11155.8	1571.81	11089.7
66.68	1424.76	1351.74	1351.74	1418.15	1382.95	1351.74	1449.36	-24.6059			66.68	3040.6	3278.45	2866.87	2866.87	3149.78	2995.54	-237.855	2866.87			66.68	6228.41	6388.44	5421.19	5418.38	5418.38	5418.38	6080.42	5723.59	-160.035	5418.38			66.68	13633.9	11955.4	11713.2	11080.6	11258.2	11145.2	1678.47	11080.6
66.58	1401.37	1351.61	1351.61	1416.31	1382.25	1351.61	1446.96	-45.5928			66.58	3148.15	3267.95	2866.07	2866.07	3141.61	2992.4	-119.796	2866.07			66.58	6227.37	6361.24	5416.73	5415.55	5415.55	5415.55	6060.4	5715.2	-133.867	5415.55			66.58	13646	11736.6	11501.8	11071.9	11243.5	11135.1	1909.39	11071.9
66.48	1426.31	1351.48	1351.48	1414.55	1381.58	1351.48	1444.65	-18.3467			66.48	3050.16	3257.84	2865.31	2865.31	3133.78	2989.37	-207.674	2865.31			66.48	6019.65	6335.91	5413.33	5412.88	5412.88	5412.88	6041.2	5707.14	-316.256	5412.88			66.48	13653.8	11563.8	11336.1	11063.7	11229.6	11125.5	2089.94	11063.7
66.38	1378.05	1351.37	1351.37	1412.86	1380.94	1351.37	1442.43	-64.3821			66.38	3084.79	3248.1	2864.59	2864.59	3126.26	2986.43	-163.306	2864.59			66.38	6080.4	6311.89	5410.47	5410.32	5410.32	5410.32	6022.73	5699.32	-231.485	5410.32			66.38	13376.6	11437.2	11216.2	11055.9	11216.4	11116.3	1939.38	11055.9
66.28	1378.22	1351.26	1351.26	1411.24	1380.31	1351.26	1440.29	-62.0655			66.28	3001.81	3238.75	2863.96	2863.96	3119.07	2983.64	-236.946	2863.96			66.28	6082.6	6288.95	5407.96	5407.91	5407.91	5407.91	6005.02	5691.8	-206.35	5407.91			66.28	13186.2	11350.5	11135.9	11048.6	11204	11107.7	1835.77	11048.6
66.18	1383.68	1351.17	1351.17	1409.68	1379.71	1351.17	1438.23	-54.5453			66.18	3042.21	3229.81	2863.42	2863.42	3112.22	2981	-187.591	2863.42			66.18	6022.27	6266.97	5405.7	5405.69	5405.69	5405.69	5988.06	5684.59	-244.704	5405.69			66.18	12992.7	11294.1	11085.7	11041.7	11192.2	11099.6	1698.62	11041.7
66.08	1384.77	1351.1	1351.1	1408.2	1379.15	1351.1	1436.25	-51.4806			66.08	3044.01	3221.18	2862.92	2862.92	3105.64	2978.46	-177.175	2862.92			66.08	5931.79	6245.82	5403.61	5403.6	5403.6	5403.6	5971.76	5677.65	-314.022	5403.6			66.08	12822.1	11258.1	11055.6	11035.2	11181.1	11091.9	1563.99	11035.2
65.98	1350.79	1351.05	1351.05	1406.79	1378.62	1351.05	1434.36	-83.5729			65.98	2993.88	3212.84	2862.42	2862.42	3099.29	2975.97	-218.963	2862.42			65.98	6056.18	6225.46	5401.67	5401.67	5401.67	5401.67	5956.13	5670.99	-169.273	5401.67			65.98	12888.8	11234.8	11037.9	11029.2	11170.6	11084.7	1654.04	11029.2
65.88	1369.95	1351	1351	1405.43	1378.11	1351	1432.54	-62.5866			65.88	2930.99	3204.84	2862.01	2862.01	3093.23	2973.62	-273.845	2862.01			65.88	5817.94	6205.86	5399.88	5399.88	5399.88	5399.88	5941.14	5664.6	-387.922	5399.88			65.88	12527.3	11218.4	11026.9	11023.5	11160.7	11077.9	1308.92	11023.5
65.78	1377.96	1350.97	1350.97	1404.13	1377.62	1350.97	1430.78	-52.8228			65.78	2896.25	3197.13	2861.64	2861.64	3087.41	2971.35	-300.876	2861.64			65.78	5788.74	6186.97	5398.22	5398.22	5398.22	5398.22	5926.74	5658.45	-398.234	5398.22			65.78	12340.6	11205.9	11019.6	11018.4	11151.4	11071.6	1134.75	11018.4
65.68	1319.19	1350.95	1350.95	1402.89	1377.15	1350.95	1429.09	-109.899			65.68	3009.9	3189.71	2861.33	2861.33	3081.84	2969.2	-179.814	2861.33			65.68	5837.73	6168.78	5396.71	5396.71	5396.71	5396.71	5912.93	5652.56	-331.047	5396.71			65.68	12340.6	11195.4	11014	11013.6	11142.8	11065.8	1145.19	11013.6
65.58	1331.39	1350.93	1350.93	1401.68	1376.7	1350.93	1427.46	-96.0687			65.58	3018.45	3182.55	2861.05	2861.05	3076.49	2967.12	-164.1	2861.05			65.58	5720.14	6151.26	5395.33	5395.33	5395.33	5395.33	5899.68	5646.92	-431.129	5395.33			65.58	12195.4	11186.1	11009.5	11009.3	11134.8	11060.5	1009.34	11009.3
65.48	1377.26	1350.92	1350.92	1400.53	1376.27	1350.92	1425.88	-48.6184			65.48	2850.04	3175.65	2860.83	2860.83	3071.34	2965.14	-325.611	2860.83			65.48	5729.81	6134.4	5394.1	5394.1	5394.1	5394.1	5886.98	5641.52	-404.594	5394.1			65.48	12229.7	11177.5	11005.5	11005.5	11127.4	11055.6	1052.11	11005.5
65.38	1348.99	1350.91	1350.91	1399.41	1375.84	1350.91	1424.34	-75.3495			65.38	2903.37	3168.97	2860.65	2860.65	3066.39	2963.23	-265.602	2860.65			65.38	5592.98	6118.14	5392.98	5392.98	5392.98	5392.98	5874.77	5636.34	-525.158	5392.98			65.38	11984.2	11169.6	11002	11002	11120.5	11051.1	814.596	11002
65.28	1346.19	1350.9	1350.9	1398.31	1375.43	1350.9	1422.84	-76.6496			65.28	2880.71	3162.46	2860.51	2860.51	3061.58	2961.39	-281.75	2860.51			65.28	5622.46	6102.53	5392.05	5392.05	5392.05	5392.05	5863.13	5631.45	-480.073	5392.05			65.28	11741.1	11162.3	10998.9	10998.9	11114.1	11047.1	578.752	10998.9
65.18	1368.62	1350.89	1350.89	1397.23	1375.01	1350.89	1421.34	-52.7247			65.18	2859.08	3156.03	2860.4	2860.4	3056.86	2959.57	-296.949	2860.4			65.18	5613.84	6087.47	5391.22	5391.22	5391.22	5391.22	5851.93	5626.76	-473.636	5391.22			65.18	11706.4	11155.5	10996.2	10996.2	11108.3	11043.4	550.877	10996.2
65.08	1334.82	1352.73	1352.73	1397.97	1376.43	1352.73	1421.67	-86.8506			65.08	2867.26	3149.5	2860.28	2860.28	3052.09	2957.69	-282.242	2860.28			65.08	5550.23	6072.94	5390.5	5390.5	5390.5	5390.5	5841.17	5622.27	-522.714	5390.5			65.08	11456.9	11149.3	10993.8	10993.8	11102.9	11040.2	307.655	10993.8
64.98	1372.87	1354.56	1354.56	1398.68	1377.82	1354.56	1421.93	-49.0653			64.98	2888.17	3142.7	2860.21	2860.21	3047.18	2955.73	-254.529	2860.21			64.98	5564.35	6058.89	5389.93	5389.93	5389.93	5389.93	5830.82	5618.01	-494.54	5389.93			64.98	11623	11143.4	10991.8	10991.8	11098	11037.2	479.61	10991.8
64.88	1355.46	1356.39	1356.39	1399.28	1379.15	1356.39	1422.04	-66.5826			64.88	2848.11	3135.29	2860.18	2860.18	3041.89	2953.58	-287.173	2860.18			64.88	5442.71	6045.12	5389.46	5389.46	5389.46	5389.46	5820.69	5613.89	-602.41	5389.46			64.88	11331.7	11138	10990	10990	11093.4	11034.6	193.634	10990
64.78	1359.61	1358.23	1358.23	1399.71	1380.4	1358.23	1421.88	-62.2679			64.78	2839.53	3126.75	2860.14	2860.14	3035.88	2951.01	-287.213	2860.14			64.78	5477.47	6031.13	5389.07	5389.07	5389.07	5389.07	5810.39	5609.81	-553.663	5389.07			64.78	11251	11133	10988.7	10988.7	11089.3	11032.3	117.971	10988.7
64.68	1345.43	1360.06	1360.06	1399.89	1381.49	1360.06	1421.32	-75.8959			64.68	2907.06	3116.54	2860.13	2860.13	3028.82	2947.85	-209.478	2860.13			64.68	5427.03	6015.82	5388.73	5388.73	5388.73	5388.73	5799.12	5605.44	-588.794	5388.73			64.68	11129.1	11128	10987.6	10987.6	11085.4	11030.2	1.04752	10987.6
64.58	1355.26	1361.9	1361.9	1399.72	1382.38	1361.9	1420.21	-64.9526			64.58	2844.96	3104.04	2860.12	2860.12	3020.3	2943.86	-259.079	2860.12			64.58	5374.57	5997	5388.45	5388.45	5388.45	5388.45	5785.36	5600.08	-622.43	5388.45			64.58	11286.2	11122.5	10986.7	10986.7	11081.3	11028	163.675	10986.7
64.48	1369.65	1363.73	1363.73	1399.12	1383.01	1363.73	1418.41	-48.7632			64.48	2875.25	3088.7	2860.11	2860.11	3009.98	2938.83	-213.448	2860.11			64.48	5395.34	5971.03	5388.21	5388.21	5388.21	5388.21	5766.82	5592.42	-575.694	5388.21			64.48	11067.8	11115.7	10985.9	10985.9	11076.3	11025.3	-47.903	10985.9
64.38	1365.51	1365.56	1365.56	1398.06	1383.35	1365.56	1415.84	-50.3305			64.38	2881.63	3070.22	2860.09	2860.09	2997.67	2932.64	-188.591	2860.09			64.38	5468.02	5933.17	5388.02	5388.02	5388.02	5388.02	5740.7	5580.49	-465.151	5388.02			64.38	10935.2	11106.4	10985.3	10985.3	11069.7	11022	-171.274	10985.3
64.28	1388.05	1367.4	1367.4	1396.54	1383.38	1367.4	1412.52	-24.4716			64.28	2824.11	3054.22	2865.64	2865.64	2989	2930.86	-230.113	2865.64			64.28	5402.02	5879.15	5387.89	5387.89	5387.89	5387.89	5704.76	5562.28	-477.135	5387.89			64.28	10930.1	11093.8	10984.8	10984.8	11060.8	11017.8	-163.632	10984.8
64.18	1404.83	1369.23	1369.23	1394.64	1383.16	1369.23	1408.57	-3.73499			64.18	2907.03	3035.68	2871.19	2871.19	2978.75	2928.12	-128.647	2871.19			64.18	5339.14	5807.71	5387.76	5387.76	5387.76	5387.76	5658.59	5536.87	-468.564	5387.76			64.18	10733.3	11077.3	10984.4	10984.4	11049	11012.7	-344.036	10984.4
64.08	1355.89	0	0	0	0	0	1389.05	-33.1642			64.08	2858.29	2997.13	0	0	0	0	-138.845	0			64.08	5308.23	5643.49	0	0	0	0	0	0	-335.266	0			64.08	10809.2	10883	0	0	0	0	-73.7871	0

## Sheet: Fig. 2D
Fig. 2D
ALD cycle	Pt0	Pt2+	Pt4+
5	0	53.92	46.08
10	0	42.49	57.51
20	8.74	42.47	48.79
30	60.46	24.2	15.33
50	93.15	6.85	0

## Sheet: Fig. 2E
Fig. 2E
	ICP-MS	SEM-EDS	XPS
Sample name	Mass loading (wt. %)	Mass loading (wt. %)	Mass loading (wt. %)
ALD_N5_MPL	0.008	1.1	13.92
ALD_N10_MPL	0.04	3.16	43.1
ALD_N20_MPL	0.08	8.54	65.49
ALD_N30_MPL	0.16	16.59	78.35
ALD_N50_MPL	0.45	41.4	89.99
