# Supplementary material for: High-performance ionomer-free gas diffusion cathodes with low Pt loading for proton exchange membrane water electrolysis
Source: Commun Mater. 2026 Jan 21;7(1):67. doi: 10.1038/s43246-026-01076-2 (PMC12913019; doi:10.1038/s43246-026-01076-2)
Supplement: Supplementary file 5 — Supplementary Data 2 [file 43246_2026_1076_MOESM5_ESM.xlsx]

## Sheet: Fig. 3B
Commercial CCM				Commercial Pt/C				ALD_N5_MPL				ALD_N10_MPL				ALD_N50_MPL				ALD_N100
Current density (mA cm-2)	Cell voltage (V)			Current density (mA cm-2)	Cell voltage (V)			Current density (mA cm-2)	Cell voltage (V)			Current density (mA cm-2)	Cell voltage (V)			Current density (mA cm-2)	Cell voltage (V)			Current density (mA cm-2)	Cell voltage (V)
1.57127	1.38921			1.64046	1.36702			1.62137	1.39605			1.48978	1.37515			1.57308	1.39874			1.57917	1.40462
2.69062	1.40374			3.94642	1.40724			2.73825	1.40904			2.62296	1.39194			2.69512	1.4096			2.6857	1.41737
3.84126	1.41394			6.37833	1.42039			3.85909	1.41583			3.76796	1.40105			3.84841	1.41717			3.85322	1.42471
6.30624	1.42545			9.08606	1.4281			6.29374	1.42646			6.20643	1.41364			6.30544	1.42583			6.30955	1.43718
8.96323	1.43471			11.4697	1.43419			8.99341	1.43326			8.82202	1.42205			8.95217	1.43298			8.95372	1.44575
11.4045	1.43976			13.9822	1.43805			11.448	1.43945			11.318	1.42774			11.4264	1.43787			11.4348	1.45306
13.8272	1.44464			16.3971	1.44274			13.8987	1.44342			13.7912	1.43289			13.877	1.44198			13.884	1.45852
16.2973	1.44865			19.0451	1.44564			16.3427	1.44804			16.2223	1.43638			16.3141	1.44582			16.3551	1.46343
18.9621	1.45245			21.5379	1.44902			18.9883	1.45121			18.8631	1.44122			18.9925	1.44893			19.0123	1.46867
21.4236	1.45576			26.4134	1.45399			21.4539	1.45509			21.3453	1.44383			21.4087	1.45237			21.4674	1.47215
26.3455	1.46074			31.567	1.4582			26.3793	1.46022			26.2487	1.45036			26.356	1.4571			26.3659	1.47948
31.4733	1.46575			36.4567	1.46264			31.5068	1.46623			31.4155	1.45471			31.4967	1.46252			31.5063	1.48495
36.4012	1.46957			46.4592	1.46896			36.4244	1.47034			36.2729	1.45987			36.4283	1.46595			36.4437	1.4907
46.4165	1.47705			56.4673	1.47579			46.4352	1.4786			46.3102	1.46689			46.4207	1.47411			46.429	1.4988
56.4334	1.48285			76.5858	1.48509			56.4607	1.48588			56.3204	1.47463			56.486	1.48003			56.4429	1.50713
76.4983	1.49364			101.497	1.4966			76.4969	1.49852			76.4306	1.48562			76.4845	1.49188			76.4911	1.51821
101.49	1.50402			126.453	1.50606			101.454	1.51182			101.343	1.49909			101.44	1.50325			101.454	1.53082
126.429	1.51436			176.552	1.52371			126.439	1.52373			126.326	1.50976			126.452	1.51497			126.434	1.54056
176.52	1.53083			226.452	1.53987			176.531	1.5443			176.415	1.52996			176.548	1.53314			176.533	1.55902
226.437	1.54697			301.575	1.56204			226.451	1.56214			226.36	1.54758			226.511	1.5508			226.428	1.57421
301.685	1.5676			376.37	1.58399			301.583	1.58675			301.489	1.5712			301.668	1.57228			301.599	1.59648
376.538	1.58811			451.428	1.60426			376.447	1.60825			376.378	1.59362			376.505	1.59386			376.496	1.61617
451.617	1.60694			526.521	1.62554			451.5	1.63001			451.497	1.61357			451.575	1.61176			451.567	1.63606
526.671	1.62595			626.56	1.65138			526.554	1.64901			526.528	1.63406			526.601	1.63106			526.613	1.65392
626.701	1.64985			751.543	1.68519			626.56	1.67487			626.501	1.65794			626.658	1.65254			626.638	1.67782
751.651	1.67869			876.453	1.71597			751.566	1.70346			751.502	1.68837			751.661	1.68045			751.654	1.70545
876.67	1.70783			1001.54	1.74739			876.536	1.73315			876.559	1.71567			876.667	1.70526			876.648	1.73242
1001.64	1.73522			1126.49	1.77712			1001.57	1.75963			1001.52	1.74429			1001.62	1.73123			1001.6	1.75923
1126.65	1.76362			1251.53	1.80652			1126.51	1.78807			1126.45	1.76991			1126.63	1.75425			1126.62	1.78464
1251.6	1.78997			1376.48	1.83672			1251.5	1.81338			1251.44	1.79753			1251.62	1.77833			1251.59	1.81109
1376.61	1.81813			1501.61	1.86507			1376.5	1.84093			1376.44	1.82202			1376.59	1.80109			1376.52	1.83566
1501.78	1.84365			1751.66	1.92626			1501.64	1.86549			1501.58	1.84884			1501.77	1.82312			1501.74	1.86197
1751.74	1.89707			2001.56	1.98325			1751.6	1.91816			1751.55	1.89679			1751.76	1.86835			1751.73	1.91092
2001.73	1.94699			2251.56	2.04234			2001.59	1.96689			2001.53	1.94642			2001.66	1.91083			2001.67	1.96159
2251.75	1.99888			2501.63	2.09484			2251.61	2.01829			2251.57	1.99298			2251.67	1.95526			2251.65	2.00877
2501.85	2.047							2501.8	2.06619			2501.72	2.03947			2501.8	1.99667			2501.81	2.05936

## Sheet: Fig. 3C
Commercial CCM				Commercial Pt/C				ALD_N5_MPL				ALD_N10_MPL				ALD_N50_MPL				ALD_N100
Current density (mA cm-2)	HFR-free voltage (V)			Current density (mA cm-2)	HFR-free voltage (V)			Current density (mA cm-2)	HFR-free voltage (V)			Current density (mA cm-2)	HFR-free voltage (V)			Current density (mA cm-2)	HFR-free voltage (V)			Current density (mA cm-2)	HFR-free voltage (V)
1.57127	1.38891			1.64046	1.36673			1.62137	1.39576			1.48978	1.37488			1.48036	1.36066			1.59031	1.37601
2.69062	1.40323			3.94642	1.40653			2.73825	1.40853			2.62296	1.39148			3.76254	1.39953			3.80822	1.41503
3.84126	1.41321			6.37833	1.41924			3.85909	1.41512			3.76796	1.40038			6.21416	1.41239			6.31229	1.4319
6.30624	1.42426			9.08606	1.42646			6.29374	1.4253			6.20643	1.41255			8.66022	1.4201			8.80737	1.44171
8.96323	1.433			11.4697	1.43213			8.99341	1.4316			8.82202	1.4205			11.1434	1.42504			11.2307	1.44972
11.4045	1.4376			13.9822	1.43553			11.448	1.43734			11.318	1.42575			13.7766	1.43038			13.8316	1.45578
13.8272	1.44201			16.3971	1.43979			13.8987	1.44086			13.7912	1.43046			16.2283	1.43329			16.3456	1.46148
16.2973	1.44556			19.0451	1.44221			16.3427	1.44503			16.2223	1.43353			18.6906	1.43691			18.7831	1.46527
18.9621	1.44884			21.5379	1.44515			18.9883	1.44772			18.8631	1.4379			21.1649	1.43915			21.2864	1.46986
21.4236	1.45169			26.4134	1.44923			21.4539	1.45114			21.3453	1.44007			26.2351	1.44351			26.3828	1.47547
26.3455	1.45573			31.567	1.45252			26.3793	1.45537			26.2487	1.44574			31.1803	1.44765			31.3473	1.48159
31.4733	1.45977			36.4567	1.45608			31.5068	1.46043			31.4155	1.44918			36.2724	1.45062			36.4004	1.48553
36.4012	1.46265			46.4592	1.4606			36.4244	1.46363			36.2729	1.45349			46.2698	1.45717			46.4445	1.49374
46.4165	1.46823			56.4673	1.46562			46.4352	1.47006			46.3102	1.45874			56.1128	1.46122			56.2106	1.49889
56.4334	1.47213			76.5858	1.47131			56.4607	1.47549			56.3204	1.46471			76.1415	1.46954			76.219	1.50864
76.4983	1.4791			101.497	1.47833			76.4969	1.48445			76.4306	1.47217			101.126	1.47726			101.215	1.51701
101.49	1.48474			126.453	1.4833			101.454	1.49315			101.343	1.48125			126.289	1.4829			126.386	1.5248
126.429	1.49034			176.552	1.49193			126.439	1.50047			126.326	1.48752			176.19	1.49382			176.299	1.53552
176.52	1.49729			226.452	1.4991			176.531	1.51182			176.415	1.49891			226.326	1.50181			226.413	1.54427
226.437	1.50395			301.575	1.50775			226.451	1.52047			226.36	1.50774			301.171	1.51368			301.333	1.55438
301.685	1.51028			376.37	1.51625			301.583	1.53126			301.489	1.51814			376.211	1.52176			376.305	1.56227
376.538	1.51657			451.428	1.523			376.447	1.53898			376.378	1.52738			451.262	1.52935			451.465	1.56908
451.617	1.52113			526.521	1.53076			451.5	1.54694			451.497	1.53411			526.205	1.53549			526.283	1.57431
526.671	1.52589			626.56	1.5386			526.554	1.55212			526.528	1.54139			626.176	1.54202			626.325	1.58085
626.701	1.53077			751.543	1.54991			626.56	1.55958			626.501	1.54767			751.191	1.55039			751.294	1.58637
751.651	1.53587			876.453	1.5582			751.566	1.56518			751.502	1.55611			876.353	1.55574			876.448	1.59209
876.67	1.54126			1001.54	1.56711			876.536	1.57187			876.559	1.5614			1001.39	1.56257			1001.44	1.59546
1001.64	1.54491			1126.49	1.57435			1001.57	1.57534			1001.52	1.56802			1126.34	1.56641			1126.43	1.60007
1126.65	1.54955			1251.53	1.58125			1126.51	1.58079			1126.45	1.57166			1251.35	1.57153			1251.45	1.60235
1251.6	1.55217			1376.48	1.58896			1251.5	1.5831			1251.44	1.57727			1376.33	1.57499			1376.4	1.60674
1376.61	1.55658			1501.61	1.59478			1376.5	1.58765			1376.44	1.57977			1501.32	1.57786			1501.43	1.60831
1501.78	1.55831			1751.66	1.61096			1501.64	1.58919			1501.58	1.58456			1751.32	1.58433			1751.42	1.61461
1751.74	1.56424			2001.56	1.62297			1751.6	1.59587			1751.55	1.58852			2001.45	1.58775			2001.55	1.61757
2001.73	1.56666			2251.56	1.63706			2001.59	1.5986			2001.53	1.59415			2251.43	1.59354			2251.44	1.62337
2251.75	1.57105			2501.63	1.64454			2251.61	1.60399			2251.57	1.5967			2501.39	1.59595			2501.44	1.62576
2501.85	1.57165							2501.8	1.60586			2501.72	1.59916

## Sheet: Fig. 3D
Commercial CCM				Commercial Pt/C				ALD_N5_MPL				ALD_N10_MPL				ALD_N50_MPL				ALD_N100
Current density (mA cm-2)	HFR-free voltage (V)			Current density (mA cm-2)	HFR-free voltage (V)			Current density (mA cm-2)	HFR-free voltage (V)			Current density (mA cm-2)	HFR-free voltage (V)			Current density (mA cm-2)	HFR-free voltage (V)			Current density (mA cm-2)	HFR-free voltage (V)
1.57127	1.38891			1.64046	1.36673			1.62137	1.39576			1.48978	1.37488			1.48036	1.36066			1.59031	1.37601
2.69062	1.40323			3.94642	1.40653			2.73825	1.40853			2.62296	1.39148			3.76254	1.39953			3.80822	1.41503
3.84126	1.41321			6.37833	1.41924			3.85909	1.41512			3.76796	1.40038			6.21416	1.41239			6.31229	1.4319
6.30624	1.42426			9.08606	1.42646			6.29374	1.4253			6.20643	1.41255			8.66022	1.4201			8.80737	1.44171
8.96323	1.433			11.4697	1.43213			8.99341	1.4316			8.82202	1.4205			11.1434	1.42504			11.2307	1.44972
11.4045	1.4376			13.9822	1.43553			11.448	1.43734			11.318	1.42575			13.7766	1.43038			13.8316	1.45578
13.8272	1.44201			16.3971	1.43979			13.8987	1.44086			13.7912	1.43046			16.2283	1.43329			16.3456	1.46148
16.2973	1.44556			19.0451	1.44221			16.3427	1.44503			16.2223	1.43353			18.6906	1.43691			18.7831	1.46527
18.9621	1.44884			21.5379	1.44515			18.9883	1.44772			18.8631	1.4379			21.1649	1.43915			21.2864	1.46986
21.4236	1.45169			26.4134	1.44923			21.4539	1.45114			21.3453	1.44007			26.2351	1.44351			26.3828	1.47547
26.3455	1.45573			31.567	1.45252			26.3793	1.45537			26.2487	1.44574			31.1803	1.44765			31.3473	1.48159
31.4733	1.45977			36.4567	1.45608			31.5068	1.46043			31.4155	1.44918			36.2724	1.45062			36.4004	1.48553
36.4012	1.46265			46.4592	1.4606			36.4244	1.46363			36.2729	1.45349			46.2698	1.45717			46.4445	1.49374
46.4165	1.46823			56.4673	1.46562			46.4352	1.47006			46.3102	1.45874			56.1128	1.46122			56.2106	1.49889
56.4334	1.47213			76.5858	1.47131			56.4607	1.47549			56.3204	1.46471			76.1415	1.46954			76.219	1.50864
76.4983	1.4791			101.497	1.47833			76.4969	1.48445			76.4306	1.47217			101.126	1.47726			101.215	1.51701
101.49	1.48474			126.453	1.4833			101.454	1.49315			101.343	1.48125			126.289	1.4829			126.386	1.5248
126.429	1.49034			176.552	1.49193			126.439	1.50047			126.326	1.48752			176.19	1.49382			176.299	1.53552
176.52	1.49729			226.452	1.4991			176.531	1.51182			176.415	1.49891			226.326	1.50181			226.413	1.54427
226.437	1.50395			301.575	1.50775			226.451	1.52047			226.36	1.50774			301.171	1.51368			301.333	1.55438
301.685	1.51028			376.37	1.51625			301.583	1.53126			301.489	1.51814			376.211	1.52176			376.305	1.56227
376.538	1.51657			451.428	1.523			376.447	1.53898			376.378	1.52738			451.262	1.52935			451.465	1.56908
451.617	1.52113			526.521	1.53076			451.5	1.54694			451.497	1.53411			526.205	1.53549			526.283	1.57431
526.671	1.52589			626.56	1.5386			526.554	1.55212			526.528	1.54139			626.176	1.54202			626.325	1.58085
626.701	1.53077			751.543	1.54991			626.56	1.55958			626.501	1.54767			751.191	1.55039			751.294	1.58637
751.651	1.53587			876.453	1.5582			751.566	1.56518			751.502	1.55611			876.353	1.55574			876.448	1.59209
876.67	1.54126			1001.54	1.56711			876.536	1.57187			876.559	1.5614			1001.39	1.56257			1001.44	1.59546
1001.64	1.54491			1126.49	1.57435			1001.57	1.57534			1001.52	1.56802			1126.34	1.56641			1126.43	1.60007
1126.65	1.54955			1251.53	1.58125			1126.51	1.58079			1126.45	1.57166			1251.35	1.57153			1251.45	1.60235
1251.6	1.55217			1376.48	1.58896			1251.5	1.5831			1251.44	1.57727			1376.33	1.57499			1376.4	1.60674
1376.61	1.55658			1501.61	1.59478			1376.5	1.58765			1376.44	1.57977			1501.32	1.57786			1501.43	1.60831
1501.78	1.55831			1751.66	1.61096			1501.64	1.58919			1501.58	1.58456			1751.32	1.58433			1751.42	1.61461
1751.74	1.56424			2001.56	1.62297			1751.6	1.59587			1751.55	1.58852			2001.45	1.58775			2001.55	1.61757
2001.73	1.56666			2251.56	1.63706			2001.59	1.5986			2001.53	1.59415			2251.43	1.59354			2251.44	1.62337
2251.75	1.57105			2501.63	1.64454			2251.61	1.60399			2251.57	1.5967			2501.39	1.59595			2501.44	1.62576
2501.85	1.57165							2501.8	1.60586			2501.72	1.59916

## Sheet: Fig. 3E
Commercial CCM				Commercial Pt/C				ALD_N5_MPL				ALD_N10_MPL				ALD_N50_MPL				ALD_N100
Current density (mA cm-2)	Kinetic overpotential (V)			Current density (mA cm-2)	Kinetic overpotential (V)			Current density (mA cm-2)	Kinetic overpotential (V)			Current density (mA cm-2)	Kinetic overpotential (V)			Current density (mA cm-2)	Kinetic overpotential (V)			Current density (mA cm-2)	Kinetic overpotential (V)
2.69062	0.222407			3.90296	0.223222			2.73825	0.220028			2.62296	0.208836			3.76254	0.217805			3.80822	0.233205
3.84126	0.230351			6.39651	0.233707			3.85909	0.228382			3.76796	0.217388			6.21416	0.229143			6.31229	0.248895
6.30624	0.241412			9.01256	0.240984			6.29374	0.24029			6.20643	0.229171			8.66022	0.236643			8.80737	0.259237
8.96323	0.249256			11.4385	0.246043			8.99341	0.24898			8.82202	0.237474			11.1434	0.24234			11.2307	0.266783
11.4045	0.254631			13.9286	0.250223			11.448	0.254855			11.318	0.243357			13.7766	0.247133			13.8316	0.273251
13.8272	0.258928			16.4226	0.253719			13.8987	0.259578			13.7912	0.248023			16.2283	0.250835			16.3456	0.278436
16.2973	0.262595			19.0878	0.256911			16.3427	0.263521			16.2223	0.251856			18.6906	0.254027			18.7831	0.282751
18.9621	0.265974			21.536	0.259472			18.9883	0.267174			18.8631	0.255417			21.1649	0.256836			21.2864	0.286636
21.4236	0.268698			26.4149	0.263806			21.4539	0.270147			21.3453	0.258336			26.2351	0.261689			26.3828	0.2933
26.3455	0.273312			31.5157	0.267553			26.3793	0.275178			26.2487	0.263219			31.1803	0.265592			31.3473	0.298653
31.4733	0.27728			36.4649	0.270649			31.5068	0.279503			31.4155	0.267461			36.2724	0.26901			36.4004	0.303293
36.4012	0.280525			46.4651	0.275793			36.4244	0.283034			36.2729	0.270856			46.2698	0.274511			46.4445	0.310859
46.4165	0.285948			56.49	0.279939			46.4352	0.288945			46.3102	0.276623			56.1128	0.278869			56.2106	0.316784
56.4334	0.290308			76.5804	0.286397			56.4607	0.293705			56.3204	0.281244			76.1415	0.285767			76.219	0.326238
76.4983	0.297095			101.475	0.292371			76.4969	0.301099			76.4306	0.288453			101.126	0.292179			101.215	0.335045
101.49	0.303402			126.462	0.297043			101.454	0.307973			101.343	0.295114			126.289	0.297201			126.386	0.34194
126.429	0.308304			176.513	0.30412			126.439	0.313333			126.326	0.300317			176.19	0.304725			176.299	0.352274
176.52	0.315751			226.427	0.309405			176.531	0.321458			176.415	0.308202			226.326	0.310384			226.413	0.360042
226.437	0.321307			301.485	0.315482			226.451	0.327521			226.36	0.314088			301.171	0.31684			301.333	0.368917
301.685	0.327709			376.298	0.320186			301.583	0.334496			301.489	0.320855			376.211	0.321868			376.305	0.375815
376.538	0.332654			451.443	0.32405			376.447	0.339894			376.378	0.326093			451.262	0.325978			451.465	0.381469
451.617	0.33671			526.537	0.327316			451.5	0.344321			451.497	0.33039			526.205	0.32945			526.283	0.38623
526.671	0.340141			626.527	0.331006			526.554	0.348064			526.528	0.334019			626.176	0.333381			626.325	0.391633
626.701	0.344021			751.527	0.334867			626.56	0.352298			626.501	0.338124			751.191	0.337494			751.294	0.397281
751.651	0.348077			876.497	0.338132			751.566	0.356727			751.502	0.342419			876.353	0.340976			876.448	0.402065
876.67	0.35151			1001.51	0.340962			876.536	0.360472			876.559	0.346054			1001.39	0.34399			1001.44	0.406205
1001.64	0.354483			1126.47	0.343457			1001.57	0.363718			1001.52	0.3492			1126.34	0.346648			1126.43	0.409856
1126.65	0.357107			1251.45	0.34569			1126.51	0.36658			1126.45	0.351976			1251.35	0.349026			1251.45	0.413124
1251.6	0.359454			1376.42	0.347711			1251.5	0.369142			1251.44	0.35446			1376.33	0.351177			1376.4	0.416079
1376.61	0.361578			1501.61	0.349558			1376.5	0.371459			1376.44	0.356708			1501.32	0.353141			1501.43	0.418778
1501.78	0.363519			1751.59	0.352826			1501.64	0.373578			1501.58	0.358763			1751.32	0.356622			1751.42	0.42356
1751.74	0.366954			2001.51	0.355657			1751.6	0.377326			1751.55	0.362398			2001.45	0.359639			2001.55	0.427705
2001.73	0.369931			2251.48	0.358155			2001.59	0.380575			2001.53	0.365548			2251.43	0.362298			2251.44	0.431357
2251.75	0.372557			2501.7	0.360392			2251.61	0.38344			2251.57	0.368328			2501.39	0.364677			2501.44	0.434626
2501.85	0.374907							2501.8	0.386005			2501.72	0.370815

## Sheet: Fig. 3F
Commercial CCM				Commercial Pt/C				ALD_N5_MPL				ALD_N10_MPL				ALD_N50_MPL				ALD_N100
Current density (mA cm-2)	Transport overpotential (mV)			Current density (mA cm-2)	Transport overpotential (mV)			Current density (mA cm-2)	Transport overpotential (mV)			Current density (mA cm-2)	Transport overpotential (mV)			Current density (mA cm-2)	Transport overpotential (mV)			Current density (mA cm-2)	Transport overpotential (mV)
2.69062	-1.76784			3.90296	-1.50973			2.73825	3.76187			2.62296	0.0477975			3.76254	-0.863118			3.80822	-0.772329
3.84126	0.270331			6.39651	0.336227			3.85909	2.45543			3.76796	0.401728			6.21416	0.653075			6.31229	0.408287
6.30624	0.252922			9.01256	0.448013			6.29374	1.38831			6.20643	0.787028			8.66022	0.86296			8.80737	-0.115594
8.96323	1.15432			11.4385	0.712214			8.99341	-0.523334			8.82202	0.429672			11.1434	0.104161			11.2307	0.34045
11.4045	0.372536			13.9286	0.338273			11.448	-0.332595			11.318	-0.202693			13.7766	0.649791			13.8316	-0.0600412
13.8272	0.490189			16.4226	0.414427			13.8987	-1.27301			13.7912	-0.150148			16.2283	-0.137382			16.3456	0.449632
16.2973	0.368818			19.0878	0.195296			16.3427	-0.828902			16.2223	-0.92216			18.6906	0.292776			18.7831	-0.0702795
18.9621	0.277579			21.536	0.208182			18.9883	-1.59594			18.8631	-0.114081			21.1649	-0.280509			21.2864	0.630229
21.4236	0.395696			26.4149	-0.0135667			21.4539	-0.977998			21.3453	-0.855919			26.2351	-0.771621			26.3828	-0.417764
26.3455	-0.172715			31.5157	-0.129436			26.3793	-1.50278			26.2487	-0.0675324			31.1803	-0.530401			31.3473	0.348333
31.4733	-0.0985822			36.4649	-0.0527924			31.5068	-0.52771			31.4155	-0.868957			36.2724	-0.985207			36.4004	-0.353875
36.4012	-0.466756			46.4651	-0.306554			36.4244	-0.661259			36.2729	0.037524			46.2698	0.0654122			46.4445	0.286958
46.4165	-0.306837			56.49	-0.269517			46.4352	0.176922			46.3102	-0.477231			56.1128	-0.241421			56.2106	-0.484374
56.4334	-0.769655			76.5804	-0.371037			56.4607	1.11496			56.3204	0.87756			76.1415	1.18148			76.219	-0.189631
76.4983	-0.583868			101.475	0.139638			76.4969	3.0879			76.4306	1.12521			101.126	2.48445			101.215	-0.624956
101.49	-1.25352			126.462	0.727208			101.454	5.29572			101.343	3.54453			126.289	3.10824			126.386	0.269977
126.429	-0.554988			176.513	2.23245			126.439	7.54968			126.326	4.61411			176.19	6.50646			176.299	0.655258
176.52	-1.05606			226.427	3.8974			176.531	11.2257			176.415	8.11602			226.326	8.83449			226.413	1.64014
226.437	0.0523405			301.485	6.99165			226.451	14.152			226.36	11.0593			301.171	14.2458			301.333	2.86771
301.685	-0.0191654			376.298	10.2766			301.583	18.3433			301.489	14.6922			376.211	17.2989			376.305	3.86179
376.538	1.32466			451.443	13.9573			376.447	20.9686			376.378	18.6906			451.262	20.7793			451.465	5.01419
451.617	1.82953			526.537	17.5759			451.5	24.7426			451.497	21.1284			526.205	23.4506			526.283	5.48926
526.671	3.153			626.527	23.0302			526.554	26.3902			526.528	24.7779			626.176	26.0513			626.325	6.62875
626.701	4.15971			751.527	29.0217			626.56	29.8509			626.501	26.9574			751.191	30.2998			751.294	6.50055
751.651	5.20287			876.497	36.0108			751.566	31.2627			751.502	31.0947			876.353	32.1685			876.448	7.4313
876.67	7.16097			1001.51	41.503			876.536	34.415			876.559	32.7492			1001.39	35.9845			1001.44	6.66005
1001.64	7.83611			1126.47	48.0612			1001.57	34.8219			1001.52	36.2303			1126.34	37.1752			1126.43	7.62666
1126.65	9.85568			1251.45	52.9828			1126.51	37.5703			1126.45	37.0895			1251.35	39.9135			1251.45	6.63297
1251.6	10.1226			1376.42	60.1883			1251.5	37.4609			1251.44	40.2208			1376.33	41.2204			1376.4	8.06935
1376.61	12.4056			1501.61	64.6273			1376.5	39.8234			1376.44	40.4682			1501.32	42.1231			1501.43	6.93673
1501.78	12.2029			1751.59	77.792			1501.64	39.3531			1501.58	43.2046			1751.32	45.1142			1751.42	8.4604
1751.74	14.6925			2001.51	85.8199			1751.6	42.4959			1751.55	43.5254			2001.45	45.5144			2001.55	7.26899
2001.73	14.1385			2251.48	95.7051			2001.59	42.1576			2001.53	46.0075			2251.43	48.6523			2251.44	9.41633
2251.75	15.8982			2501.7	99.0251			2251.61	44.845			2251.57	45.7833			2501.39	48.6796			2501.44	8.54307
2501.85	14.1553							2501.8	44.2887			2501.72	45.7576
