# Supplementary material for: High-performance ionomer-free gas diffusion cathodes with low Pt loading for proton exchange membrane water electrolysis
Source: Commun Mater. 2026 Jan 21;7(1):67. doi: 10.1038/s43246-026-01076-2 (PMC12913019; doi:10.1038/s43246-026-01076-2)
Supplement: Supplementary file 6 — Supplementary Data 3 [file 43246_2026_1076_MOESM6_ESM.xlsx]

## Sheet: Fig. 4B
Sample name	Mass normalized exchange current density (mA/g)
Commercial CCM	0.126
Commercial Pt/C	1.06
ALD_N5_MPL	295.455
ALD_N10_MPL	70.5556
ALD_N20_MPL	39.3154
ALD_N30_MPL	17.1983
ALD_N50_MPL	7.89813

## Sheet: Fig. 4C
Anode catalyst	Cathode catalyst	Anode loading (mg/cm2)	Cathode loading (mg/cm2)	membrane	Tem (˚C)	voltage (V)	current (A/cm2)	Performance kW/g	Ref
Ir-black	ALD_N5_MPL	1.4	0.00108	Nafion-117	80	1.8	1.19	1983.33	This work
Ir-Black	ALD_N10_MPL	1.4	0.0054	Nafion-117	80	1.8	1.27	423.333	This work
IrO2	Pt/C	2.5	0.5	-	80	1.8	1.4	5.04	10.1039/d3ey00279a
IrO2	Pt/C	2.5	0.5	-	80	1.8	1.1	3.96	10.1039/d3ey00279a
IrO2/TiO2	Pt/C	2	0.025	Nafion-212	80	1.8	2.75	198	https://doi.org/10.1021/acsami.4c01827
IrRuOx	Pt/C	3	0.3	Nafion-115	60	1.8	0.8	4.8	https://doi.org/10.3390/coatings14070868
IrRuOx	Pt	3	0.1	Nafion-115	60	1.8	0.9	16.2	https://doi.org/10.3390/coatings14070868
IrO2	Pt/C	2	1	Nafion-212	80	1.8	1.6	2.88	https://doi.org/10.1016/j.apcatb.2023.123298
IrO2	Pt/CNF	1	0.077	Nafion-115	80	1.8	1.48	34.5974	https://doi.org/10.1021/acssuschemeng.3c04679
IrO2	Pt/CNF	1	0.015	Nafion-115	80	1.8	1.35	162	https://doi.org/10.1021/acssuschemeng.3c04679
IrO2	Pt/CNF	1	0.009	Nafion-115	80	1.8	1	200	https://doi.org/10.1021/acssuschemeng.3c04679
RuO2	Pt/C	1.4	0.4	-	80	1.8	1.9	8.55	https://doi.org/10.1021/acssuschemeng.2c07201
IrO2	Pt	2.5	0.02	Nafion-117	80	1.8	1.3	117	https://doi.org/10.1002/adfm.202214795
IrO2	Pt/C	not mentioned	1	Nafion-117	80	1.8	1.25	2.25	https://doi.org/10.1016/j.jpowsour.2022.231557
IrO2	Pt/C	1.2	0.5	Nafion-212	80	1.8	2	7.2	https://doi.org/10.1016/j.apcatb.2020.118762
IrO2/TiO2	Pt/C	1.4	0.5	Nafion-212	80	1.8	2.4	8.64	https://doi.org/10.1016/j.apcatb.2020.118762
IrO2@TiO2	Pt/C	1.4	0.5	Nafion-212	80	1.8	3	10.8	https://doi.org/10.1016/j.apcatb.2020.118762
IrO2	Pt/C	1.5	0.5	Nafion-115	80	1.8	2	7.2	https://doi.org/10.1002/smll.202003161
RuO2	Pd/PN-CNPs	3	0.7	Nafion-115	80	1.8	0.6	1.54286	Ionics (2019) 25:2615–2625
IrO2	Pt/C	1.4	0.5	Nafion-117	80	1.8	1.25	4.5	10.1039/c9ta08396k
RuO2	Pd/P-CNPs	3	0.7	Nafion-115	80	1.8	0.5	1.28571	Int. J. Ionics, 24 (2018), pp. 3113-3121
RuO2	Pd/PG	3	0.7	Nafion-115	80	1.8	0.65	1.67143	https://doi.org/10.1080/15435075.2018.1508468
IrO2/TiO2	Pt/C	1.6	0.025	Nafion-212	80	1.8	4	288	Journal of The Electrochemical Society, 165 (5) F305-F314 (2018)
RuO2	Pd/N-CNT	3	0.7	Nafion-115	80	1.8	0.9	2.31429	https://doi.org/10.1016/j.ijhydene.2016.08.195
RuO2	Pt/C	1	0.2	Nafion-117	80	1.8	1.5	13.5	https://doi.org/10.1016/j.ijhydene.2014.07.170
Ru0.9Ir0.1O2	Pt/C	1	0.2	Nafion-117	80	1.8	1.2	10.8	https://doi.org/10.1016/j.ijhydene.2014.07.170
Ru0.7Ir0.3O2	Pt/C	1.6	0.2	Nafion-117	80	1.8	1.25	11.25	https://doi.org/10.1016/j.ijhydene.2014.07.170
IrO2	Pt/C	1.2	0.2	Nafion-117	80	1.8	1	9	https://doi.org/10.1016/j.ijhydene.2014.07.170
Ir-black	Pt/GNF	2	0.8	Nafion-115	90	1.8	1.7	3.825	https://doi.org/10.1016/j.ijhydene.2010.07.013
Ir-black	Pt/C	2	0.8	Nafion-115	90	1.8	1.32	2.97	https://doi.org/10.1016/j.ijhydene.2010.07.013
Ir-Black	Pt	2	0.8	Nafion-117	90	1.8	1.3	2.925	https://doi.org/10.1016/j.ijhydene.2009.01.047
RuO2	Pt/C	1.5	0.5	Nafion-1035	80	1.8	1.9	6.84	https://doi.org/10.1016/j.electacta.2009.05.090
IrO2	Pt/C	1.5	0.5	Nafion-1035	80	1.8	1.6	5.76	https://doi.org/10.1016/j.electacta.2009.05.090
Ir-Black	Pt/C	2.4	0.7	Nafion-115	90	1.8	1.65	4.24286	https://doi.org/10.1016/j.jpowsour.2007.11.072
Ir-Black	Pt/C	2.4	0.7	Nafion-115	90	1.8	1.5	3.85714	https://doi.org/10.1016/j.jpowsour.2007.11.072
