# Supplementary material for: High-performance ionomer-free gas diffusion cathodes with low Pt loading for proton exchange membrane water electrolysis
Source: Commun Mater. 2026 Jan 21;7(1):67. doi: 10.1038/s43246-026-01076-2 (PMC12913019; doi:10.1038/s43246-026-01076-2)
Supplement: Supplementary file 7 — Supplementary Data 4 [file 43246_2026_1076_MOESM7_ESM.xlsx]

## Sheet: Fig. 5A
200 h long term stablity test at 1 A/cm2
Time (h)	Voltage (V)
0.000277778	1.73212
0.000555556	1.734
0.000833333	1.73517
0.00111111	1.73608
0.00138889	1.73686
0.00166667	1.73754
0.00194444	1.73794
0.00222222	1.73825
0.0025	1.73858
0.00277778	1.73889
0.00305556	1.73904
0.00333333	1.73927
0.00361111	1.73954
0.00388889	1.73968
0.00416667	1.73976
0.00444444	1.73969
0.00472222	1.73979
0.005	1.74002
0.00527778	1.7402
0.00555556	1.74026
0.00583333	1.7402
0.00611111	1.74026
0.00638889	1.7404
0.00666667	1.74051
0.00694444	1.74055
0.00722222	1.74057
0.0075	1.74072
0.00777778	1.74079
0.00805556	1.74083
0.00833333	1.74082
0.00861111	1.7409
0.00888889	1.74102
0.00916667	1.74115
0.00944444	1.74125
0.00972222	1.74135
0.01	1.74143
0.0102778	1.74147
0.0105556	1.7414
0.0108333	1.74143
0.0111111	1.74145
0.0113889	1.74161
0.0116667	1.74169
0.0119444	1.74178
0.0122222	1.74178
0.0125	1.74192
0.0127778	1.74203
0.0130556	1.74217
0.0133333	1.74209
0.0136111	1.74204
0.0138889	1.7421
0.0141667	1.74232
0.0144444	1.74234
0.0147222	1.74231
0.015	1.74223
0.0152778	1.74225
0.0155556	1.74246
0.0158333	1.74256
0.0161111	1.74265
0.0163889	1.74268
0.0166667	1.74269
0.0169444	1.74278
0.0172222	1.74279
0.0175	1.74277
0.0177778	1.74269
0.0180556	1.74275
0.0183333	1.74282
0.0186111	1.74286
0.0188889	1.74285
0.0191667	1.74278
0.0194444	1.74284
0.0197222	1.74296
0.02	1.743
0.0202778	1.74296
0.0205556	1.743
0.0208333	1.74299
0.0211111	1.74293
0.0213889	1.74297
0.0216667	1.74302
0.0219444	1.74311
0.0222222	1.74312
0.0225	1.74312
0.0227778	1.74327
0.0230556	1.74331
0.0233333	1.74329
0.0236111	1.74308
0.0238889	1.7429
0.0241667	1.74296
0.0244444	1.74311
0.0247222	1.74322
0.025	1.74316
0.0252778	1.74314
0.0255556	1.74305
0.0258333	1.74305
0.0261111	1.74301
0.0263889	1.74299
0.0266667	1.74303
0.0269444	1.743
0.0272222	1.74294
0.0275	1.74293
0.0277778	1.743
0.0280556	1.74297
0.0283333	1.74285
0.0286111	1.74282
0.0288889	1.74285
0.0291667	1.74285
0.0294444	1.7428
0.0297222	1.7428
0.03	1.74276
0.0302778	1.74278
0.0305556	1.74274
0.0308333	1.74266
0.0311111	1.74266
0.0313889	1.74274
0.0316667	1.74271
0.0319444	1.74259
0.0322222	1.74258
0.0325	1.74251
0.0327778	1.7425
0.0330556	1.74244
0.0333333	1.74231
0.0336111	1.74236
0.0338889	1.74247
0.0341667	1.74241
0.0344444	1.74234
0.0347222	1.7422
0.035	1.74226
0.0352778	1.74231
0.0355556	1.74233
0.0358333	1.74228
0.0361111	1.74226
0.0363889	1.74236
0.0366667	1.74235
0.0369444	1.74232
0.0372222	1.74222
0.0375	1.74222
0.0377778	1.74226
0.0380556	1.7423
0.0383333	1.74233
0.0386111	1.74236
0.0388889	1.74232
0.0391667	1.74232
0.0394444	1.74241
0.0397222	1.74245
0.04	1.7424
0.0402778	1.74228
0.0405556	1.74229
0.0408333	1.74246
0.0411111	1.74255
0.0413889	1.74258
0.0416667	1.74258
0.0419444	1.74271
0.0422222	1.74267
0.0425	1.74255
0.0427778	1.74232
0.0430556	1.7424
0.0433333	1.74261
0.0436111	1.74276
0.0438889	1.74277
0.0441667	1.74263
0.0444444	1.74258
0.0447222	1.7426
0.045	1.74267
0.0452778	1.74267
0.0455556	1.74274
0.0458333	1.7427
0.0461111	1.74273
0.0463889	1.74271
0.0466667	1.74274
0.0469444	1.7428
0.0472222	1.74278
0.0475	1.74277
0.0477778	1.74276
0.0480556	1.74286
0.0483333	1.74291
0.0486111	1.74287
0.0488889	1.74288
0.0491667	1.74304
0.0494444	1.74314
0.0497222	1.74315
0.05	1.74297
0.0502778	1.74293
0.0505556	1.74299
0.0508333	1.74313
0.0511111	1.74325
0.0513889	1.74332
0.0516667	1.74327
0.0519444	1.74319
0.0522222	1.74313
0.0525	1.74301
0.0527778	1.74313
0.0530556	1.74323
0.0533333	1.7432
0.0536111	1.74312
0.0538889	1.74318
0.0541667	1.74325
0.0544444	1.74333
0.0547222	1.74329
0.055	1.74327
0.0552778	1.7433
0.0555556	1.74321
0.0558333	1.74325
0.0561111	1.74327
0.0563889	1.74329
0.0566667	1.74333
0.0569444	1.74332
0.0572222	1.74328
0.0575	1.74326
0.0577778	1.74331
0.0580556	1.7434
0.0583333	1.74346
0.0586111	1.74338
0.0588889	1.74331
0.0591667	1.74337
0.0594444	1.7436
0.0597222	1.74379
0.06	1.74366
0.0602778	1.74348
0.0605556	1.74342
0.0608333	1.74348
0.0611111	1.74363
0.0613889	1.74368
0.0616667	1.74362
0.0619444	1.74353
0.0622222	1.74356
0.0625	1.74361
0.0627778	1.74363
0.0630556	1.74367
0.0633333	1.74369
0.0636111	1.7437
0.0638889	1.74367
0.0641667	1.74366
0.0644444	1.74358
0.0647222	1.74383
0.065	1.74384
0.0652778	1.74382
0.0655556	1.74369
0.0658333	1.74367
0.0661111	1.74379
0.0663889	1.74387
0.0666667	1.74386
0.0669444	1.74379
0.0672222	1.74379
0.0675	1.74388
0.0677778	1.74394
0.0680556	1.74398
0.0683333	1.74393
0.0686111	1.74395
0.0688889	1.74399
0.0691667	1.744
0.0694444	1.744
0.0697222	1.74413
0.07	1.74423
0.0702778	1.74426
0.0705556	1.74422
0.0708333	1.74417
0.0711111	1.74411
0.0713889	1.74416
0.0716667	1.74419
0.0719444	1.74436
0.0722222	1.74445
0.0725	1.74444
0.0727778	1.74433
0.0730556	1.74427
0.0733333	1.7443
0.0736111	1.74431
0.0738889	1.74438
0.0741667	1.74439
0.0744444	1.74447
0.0747222	1.74449
0.075	1.74448
0.0752778	1.74444
0.0755556	1.74453
0.0758333	1.74456
0.0761111	1.74452
0.0763889	1.74451
0.0766667	1.74455
0.0769444	1.74454
0.0772222	1.74451
0.0775	1.74441
0.0777778	1.74449
0.0780556	1.74475
0.0783333	1.74485
0.0786111	1.74477
0.0788889	1.7446
0.0791667	1.74456
0.0794444	1.74462
0.0797222	1.74468
0.08	1.74476
0.0802778	1.74484
0.0805556	1.74486
0.0808333	1.74479
0.0811111	1.74471
0.0813889	1.74464
0.0816667	1.74473
0.0819444	1.74478
0.0822222	1.74469
0.0825	1.74466
0.0827778	1.74483
0.0830556	1.74498
0.0833333	1.74492
0.0836111	1.74487
0.0838889	1.74474
0.0841667	1.74497
0.0844444	1.7451
0.0847222	1.74503
0.085	1.7449
0.0852778	1.74486
0.0855556	1.74491
0.0858333	1.74487
0.0861111	1.74484
0.0863889	1.74483
0.0866667	1.74487
0.0869444	1.7449
0.0872222	1.74486
0.0875	1.74487
0.0877778	1.74489
0.0880556	1.74492
0.0883333	1.74489
0.0886111	1.74483
0.0888889	1.74474
0.0891667	1.74462
0.0894444	1.74464
0.0897222	1.74465
0.09	1.7447
0.0902778	1.74477
0.0905556	1.74476
0.0908333	1.74468
0.0911111	1.74458
0.0913889	1.74453
0.0916667	1.74445
0.0919444	1.74441
0.0922222	1.74439
0.0925	1.74441
0.0927778	1.74442
0.0930556	1.74443
0.0933333	1.74437
0.0936111	1.7444
0.0938889	1.74432
0.0941667	1.74419
0.0944444	1.74423
0.0947222	1.74427
0.095	1.74429
0.0952778	1.74423
0.0955556	1.74407
0.0958333	1.74402
0.0961111	1.74397
0.0963889	1.74395
0.0966667	1.74387
0.0969444	1.74395
0.0972222	1.74397
0.0975	1.74396
0.0977778	1.7439
0.0980556	1.74384
0.0983333	1.74386
0.0986111	1.74386
0.0988889	1.74389
0.0991667	1.74382
0.0994444	1.74377
0.0997222	1.74372
0.1	1.74381
0.100278	1.74386
0.100556	1.74387
0.100833	1.74387
0.101111	1.74386
0.101389	1.74391
0.101667	1.74385
0.101944	1.74379
0.102222	1.74376
0.1025	1.74384
0.102778	1.74384
0.103056	1.74374
0.103333	1.7437
0.103611	1.74375
0.103889	1.7439
0.104167	1.74395
0.104444	1.74387
0.104722	1.74386
0.105	1.74381
0.105278	1.74388
0.105556	1.744
0.105833	1.74398
0.106111	1.74386
0.106389	1.7438
0.106667	1.74396
0.106944	1.74402
0.107222	1.74392
0.1075	1.74371
0.107778	1.74379
0.108056	1.74393
0.108333	1.74413
0.108611	1.74398
0.108889	1.74388
0.109167	1.74398
0.109444	1.74406
0.109722	1.74419
0.11	1.74414
0.110278	1.74409
0.110556	1.74414
0.110833	1.7442
0.111111	1.74415
0.111389	1.74399
0.111667	1.74401
0.111944	1.7441
0.112222	1.74411
0.1125	1.74407
0.112778	1.74403
0.113056	1.74411
0.113333	1.74419
0.113611	1.74417
0.113889	1.74416
0.114167	1.74423
0.114444	1.74427
0.114722	1.7442
0.115	1.74417
0.115278	1.7442
0.115556	1.74428
0.115833	1.74421
0.116111	1.74434
0.116389	1.74442
0.116667	1.74452
0.116944	1.74447
0.117222	1.74436
0.1175	1.74436
0.117778	1.74439
0.118056	1.74446
0.118333	1.74438
0.118611	1.74439
0.118889	1.74444
0.119167	1.74454
0.119444	1.74454
0.119722	1.74446
0.12	1.74428
0.120278	1.74422
0.120556	1.74429
0.120833	1.74441
0.121111	1.74453
0.121389	1.74459
0.121667	1.74454
0.121944	1.74452
0.122222	1.74448
0.1225	1.74448
0.122778	1.74448
0.123056	1.74451
0.123333	1.7446
0.123611	1.74465
0.123889	1.74467
0.124167	1.74461
0.124444	1.74453
0.124722	1.74458
0.125	1.74462
0.125278	1.7447
0.125556	1.74469
0.125833	1.74472
0.126111	1.74472
0.126389	1.74469
0.126667	1.74461
0.126944	1.7447
0.127222	1.74472
0.1275	1.74475
0.127778	1.74471
0.128056	1.74471
0.128333	1.74481
0.128611	1.74477
0.128889	1.74466
0.129167	1.74468
0.129444	1.7448
0.129722	1.74492
0.13	1.74498
0.130278	1.74492
0.130556	1.74493
0.130833	1.7449
0.131111	1.74491
0.131389	1.74487
0.131667	1.74491
0.131944	1.74509
0.132222	1.74505
0.1325	1.74501
0.132778	1.7449
0.133056	1.74496
0.133333	1.74503
0.133611	1.7451
0.133889	1.74513
0.134167	1.74501
0.134444	1.74501
0.134722	1.74508
0.135	1.74509
0.135278	1.74499
0.135556	1.74506
0.135833	1.74516
0.136111	1.74529
0.136389	1.74527
0.136667	1.74516
0.136944	1.74512
0.137222	1.74516
0.1375	1.74519
0.137778	1.74524
0.138056	1.74525
0.138333	1.7452
0.138611	1.7452
0.138889	1.74527
0.139167	1.74538
0.139444	1.74538
0.139722	1.74531
0.14	1.74518
0.140278	1.74526
0.140556	1.74534
0.140833	1.74541
0.141111	1.74537
0.141389	1.74536
0.141667	1.74542
0.141944	1.74544
0.142222	1.74543
0.1425	1.74548
0.142778	1.74551
0.143056	1.7455
0.143333	1.74546
0.143611	1.74539
0.143889	1.74545
0.144167	1.74557
0.144444	1.7456
0.144722	1.74561
0.145	1.74557
0.145278	1.74557
0.145556	1.74561
0.145833	1.74561
0.146111	1.74565
0.146389	1.74568
0.146667	1.74573
0.146944	1.74578
0.147222	1.74565
0.1475	1.74553
0.147778	1.74563
0.148056	1.7457
0.148333	1.74579
0.148611	1.7458
0.148889	1.74577
0.149167	1.74572
0.149444	1.74567
0.149722	1.74571
0.15	1.74573
0.150278	1.74571
0.150556	1.74565
0.150833	1.74568
0.151111	1.74575
0.151389	1.74575
0.151667	1.74568
0.151944	1.74557
0.152222	1.74555
0.1525	1.74552
0.152778	1.74549
0.153056	1.74539
0.153333	1.74548
0.153611	1.74556
0.153889	1.74556
0.154167	1.74553
0.154444	1.74538
0.154722	1.74526
0.155	1.74522
0.155278	1.74519
0.155556	1.74513
0.155833	1.74513
0.156111	1.74509
0.156389	1.74502
0.156667	1.74507
0.156944	1.74502
0.157222	1.74502
0.1575	1.745
0.157778	1.74495
0.158056	1.74484
0.158333	1.74479
0.158611	1.74482
0.158889	1.74481
0.159167	1.74481
0.159444	1.74481
0.159722	1.74478
0.16	1.74473
0.160278	1.74475
0.160556	1.74478
0.160833	1.74475
0.161111	1.74462
0.161389	1.7445
0.161667	1.74449
0.161944	1.74458
0.162222	1.74457
0.1625	1.74452
0.162778	1.74441
0.163056	1.7445
0.163333	1.74454
0.163611	1.74464
0.163889	1.74468
0.164167	1.74473
0.164444	1.74455
0.164722	1.74441
0.165	1.74435
0.165278	1.74428
0.165556	1.7445
0.165833	1.74458
0.166111	1.74457
0.166389	1.74453
0.166667	1.74455
0.166944	1.74454
0.167222	1.74449
0.1675	1.74449
0.167778	1.74459
0.168056	1.74469
0.168333	1.74469
0.168611	1.74459
0.168889	1.74455
0.169167	1.74467
0.169444	1.74467
0.169722	1.74459
0.17	1.74454
0.170278	1.74458
0.170556	1.74463
0.170833	1.74461
0.171111	1.74451
0.171389	1.74455
0.171667	1.74461
0.171944	1.7446
0.172222	1.74459
0.1725	1.74465
0.172778	1.7447
0.173056	1.74474
0.173333	1.74461
0.173611	1.74457
0.173889	1.74459
0.174167	1.74458
0.174444	1.74473
0.174722	1.74472
0.175	1.74477
0.175278	1.74478
0.175556	1.74479
0.175833	1.74469
0.176111	1.74452
0.176389	1.74448
0.176667	1.74464
0.176944	1.74476
0.177222	1.74487
0.1775	1.74492
0.177778	1.74483
0.178056	1.74483
0.178333	1.74479
0.178611	1.74486
0.178889	1.74486
0.179167	1.7448
0.179444	1.74474
0.179722	1.7448
0.18	1.74494
0.180278	1.74504
0.180556	1.74493
0.180833	1.74492
0.181111	1.74499
0.181389	1.74497
0.181667	1.74494
0.181944	1.7449
0.182222	1.745
0.1825	1.74511
0.182778	1.74509
0.183056	1.74495
0.183333	1.7449
0.183611	1.74496
0.183889	1.74505
0.184167	1.74496
0.184444	1.7449
0.184722	1.74493
0.185	1.74506
0.185278	1.74512
0.185556	1.74512
0.185833	1.74513
0.186111	1.74518
0.186389	1.74529
0.186667	1.7453
0.186944	1.74522
0.187222	1.74527
0.1875	1.74536
0.187778	1.74543
0.188056	1.74542
0.188333	1.74543
0.188611	1.74539
0.188889	1.74543
0.189167	1.74546
0.189444	1.74537
0.189722	1.74542
0.19	1.74544
0.190278	1.74555
0.190556	1.74553
0.190833	1.74544
0.191111	1.74546
0.191389	1.74543
0.191667	1.74551
0.191944	1.74551
0.192222	1.74559
0.1925	1.74557
0.192778	1.74543
0.193056	1.74539
0.193333	1.74552
0.193611	1.74551
0.193889	1.74556
0.194167	1.74555
0.194444	1.74549
0.194722	1.74547
0.195	1.74541
0.195278	1.74547
0.195556	1.74555
0.195833	1.7455
0.196111	1.74546
0.196389	1.74547
0.196667	1.74555
0.196944	1.74569
0.197222	1.74569
0.1975	1.74563
0.197778	1.74565
0.198056	1.74568
0.198333	1.74568
0.198611	1.74564
0.198889	1.74565
0.199167	1.74572
0.199444	1.74576
0.199722	1.74575
0.2	1.74574
0.200278	1.7458
0.200556	1.74585
0.200833	1.74585
0.201111	1.74588
0.201389	1.74587
0.201667	1.74594
0.201944	1.74597
0.202222	1.74585
0.2025	1.74578
0.202778	1.7458
0.203056	1.74583
0.203333	1.74591
0.203611	1.7459
0.203889	1.74593
0.204167	1.74594
0.204444	1.74595
0.204722	1.74593
0.205	1.74604
0.205278	1.74608
0.205556	1.74605
0.205833	1.74596
0.206111	1.74597
0.206389	1.74602
0.206667	1.74601
0.206944	1.74599
0.207222	1.74603
0.2075	1.7461
0.207778	1.74619
0.208056	1.74623
0.208333	1.74622
0.208611	1.74615
0.208889	1.74612
0.209167	1.74604
0.209444	1.74607
0.209722	1.74617
0.21	1.74623
0.210278	1.74622
0.210556	1.74618
0.210833	1.74621
0.211111	1.7463
0.211389	1.74638
0.211667	1.74631
0.211944	1.74624
0.212222	1.74623
0.2125	1.74632
0.212778	1.74637
0.213056	1.74627
0.213333	1.74622
0.213611	1.74625
0.213889	1.7463
0.214167	1.74623
0.214444	1.74617
0.214722	1.74621
0.215	1.74628
0.215278	1.74627
0.215556	1.74617
0.215833	1.74607
0.216111	1.74609
0.216389	1.74607
0.216667	1.74593
0.216944	1.74597
0.217222	1.74597
0.2175	1.74591
0.217778	1.74584
0.218056	1.74582
0.218333	1.74584
0.218611	1.7458
0.218889	1.74573
0.219167	1.74571
0.219444	1.74565
0.219722	1.74566
0.22	1.74569
0.220278	1.74559
0.220556	1.74554
0.220833	1.74541
0.221111	1.74533
0.221389	1.7454
0.221667	1.74542
0.221944	1.74541
0.222222	1.74533
0.2225	1.74515
0.222778	1.74507
0.223056	1.74513
0.223333	1.7452
0.223611	1.74508
0.223889	1.74508
0.224167	1.74503
0.224444	1.745
0.224722	1.74499
0.225	1.74487
0.225278	1.74483
0.225556	1.7449
0.225833	1.74486
0.226111	1.74478
0.226389	1.74477
0.226667	1.74482
0.226944	1.74492
0.227222	1.7449
0.2275	1.74478
0.227778	1.74485
0.228056	1.74484
0.228333	1.74492
0.228611	1.74495
0.228889	1.745
0.229167	1.745
0.229444	1.74502
0.229722	1.74497
0.23	1.745
0.230278	1.74497
0.230556	1.74497
0.230833	1.74499
0.231111	1.74505
0.231389	1.74511
0.231667	1.74508
0.231944	1.74504
0.232222	1.74499
0.2325	1.74501
0.232778	1.74502
0.233056	1.74505
0.233333	1.74501
0.233611	1.74508
0.233889	1.74504
0.234167	1.745
0.234444	1.74502
0.234722	1.74506
0.235	1.74508
0.235278	1.74506
0.235556	1.74503
0.235833	1.745
0.236111	1.74492
0.236389	1.74499
0.236667	1.74507
0.236944	1.74508
0.237222	1.74509
0.2375	1.7451
0.237778	1.74513
0.238056	1.74512
0.238333	1.7451
0.238611	1.74517
0.238889	1.74516
0.239167	1.74527
0.239444	1.74518
0.239722	1.74506
0.24	1.74511
0.240278	1.74512
0.240556	1.74524
0.240833	1.74528
0.241111	1.74528
0.241389	1.74532
0.241667	1.74529
0.241944	1.7453
0.242222	1.7453
0.2425	1.74533
0.242778	1.7453
0.243056	1.74529
0.243333	1.74529
0.243611	1.74529
0.243889	1.74529
0.244167	1.74533
0.244444	1.7454
0.244722	1.74541
0.245	1.74536
0.245278	1.74529
0.245556	1.74537
0.245833	1.74544
0.246111	1.7455
0.246389	1.7455
0.246667	1.74547
0.246944	1.74546
0.247222	1.74546
0.2475	1.74544
0.247778	1.7454
0.248056	1.74543
0.248333	1.74553
0.248611	1.74554
0.248889	1.74552
0.249167	1.74551
0.249444	1.74552
0.249722	1.74562
0.25	1.74562
0.250278	1.74555
0.250556	1.74557
0.250833	1.74564
0.251111	1.7457
0.251389	1.7457
0.251667	1.74566
0.251944	1.74571
0.252222	1.74582
0.2525	1.74584
0.252778	1.74584
0.253056	1.74583
0.253333	1.74579
0.253611	1.74578
0.253889	1.74583
0.254167	1.74587
0.254444	1.74587
0.254722	1.74583
0.255	1.74583
0.255278	1.74591
0.255556	1.74588
0.255833	1.74586
0.256111	1.74592
0.256389	1.74594
0.256667	1.74586
0.256944	1.74587
0.257222	1.74584
0.2575	1.74593
0.257778	1.74603
0.258056	1.74604
0.258333	1.74611
0.258611	1.74606
0.258889	1.74608
0.259167	1.74604
0.259444	1.746
0.259722	1.74591
0.26	1.74592
0.260278	1.74604
0.260556	1.7461
0.260833	1.74603
0.261111	1.74602
0.261389	1.74613
0.261667	1.74617
0.261944	1.74613
0.262222	1.74608
0.2625	1.74614
0.262778	1.74619
0.263056	1.74619
0.263333	1.74613
0.263611	1.74622
0.263889	1.74632
0.264167	1.74633
0.264444	1.74628
0.264722	1.74625
0.265	1.74625
0.265278	1.7463
0.265556	1.74629
0.265833	1.74631
0.266111	1.74638
0.266389	1.74638
0.266667	1.7464
0.266944	1.74636
0.267222	1.74639
0.2675	1.74633
0.267778	1.74631
0.268056	1.74626
0.268333	1.74628
0.268611	1.7464
0.268889	1.74651
0.269167	1.74646
0.269444	1.74642
0.269722	1.74643
0.27	1.74645
0.270278	1.74656
0.270556	1.74655
0.270833	1.74662
0.271111	1.74664
0.271389	1.74661
0.271667	1.74657
0.271944	1.74653
0.272222	1.7466
0.2725	1.74664
0.272778	1.74667
0.273056	1.74671
0.273333	1.74677
0.273611	1.74679
0.273889	1.7468
0.274167	1.74675
0.274444	1.74676
0.274722	1.74678
0.275	1.74681
0.275278	1.74678
0.275556	1.74682
0.275833	1.74691
0.276111	1.74687
0.276389	1.74681
0.276667	1.74682
0.276944	1.74689
0.277222	1.7469
0.2775	1.7469
0.277778	1.74685
0.278056	1.7469
0.278333	1.74687
0.278611	1.74679
0.278889	1.74662
0.279167	1.74666
0.279444	1.74672
0.279722	1.74672
0.28	1.74661
0.280278	1.74651
0.280556	1.74655
0.280833	1.74661
0.281111	1.74656
0.281389	1.74651
0.281667	1.74646
0.281944	1.74647
0.282222	1.74648
0.2825	1.74638
0.282778	1.74633
0.283056	1.74624
0.283333	1.74623
0.283611	1.74619
0.283889	1.74621
0.284167	1.74609
0.284444	1.74606
0.284722	1.74608
0.285	1.74599
0.285278	1.74601
0.285556	1.74604
0.285833	1.74595
0.286111	1.74584
0.286389	1.7458
0.286667	1.74577
0.286944	1.74571
0.287222	1.74561
0.2875	1.74562
0.287778	1.74568
0.288056	1.74564
0.288333	1.74548
0.288611	1.74535
0.288889	1.74535
0.289167	1.7455
0.289444	1.74557
0.289722	1.74556
0.29	1.74554
0.290278	1.74553
0.290556	1.74552
0.290833	1.74539
0.291111	1.74536
0.291389	1.74541
0.291667	1.74544
0.291944	1.74537
0.292222	1.7453
0.2925	1.74535
0.292778	1.74541
0.293056	1.74542
0.293333	1.74529
0.293611	1.74528
0.293889	1.74531
0.294167	1.74536
0.294444	1.74537
0.294722	1.74537
0.295	1.74538
0.295278	1.74538
0.295556	1.74536
0.295833	1.74537
0.296111	1.7453
0.296389	1.74532
0.296667	1.74531
0.296944	1.74537
0.297222	1.74533
0.2975	1.74532
0.297778	1.7454
0.298056	1.7454
0.298333	1.74538
0.298611	1.74537
0.298889	1.74537
0.299167	1.74533
0.299444	1.7453
0.299722	1.74531
0.3	1.74544
0.300278	1.74545
0.300556	1.74548
0.300833	1.7454
0.301111	1.74538
0.301389	1.74538
0.301667	1.74541
0.301944	1.74547
0.302222	1.74551
0.3025	1.74554
0.302778	1.74551
0.303056	1.74543
0.303333	1.74548
0.303611	1.74552
0.303889	1.74552
0.304167	1.74548
0.304444	1.74544
0.304722	1.74541
0.305	1.74548
0.305278	1.74546
0.305556	1.74545
0.305833	1.74551
0.306111	1.74554
0.306389	1.74562
0.306667	1.74565
0.306944	1.74559
0.307222	1.7456
0.3075	1.74555
0.307778	1.74547
0.308056	1.74548
0.308333	1.74558
0.308611	1.74567
0.308889	1.74574
0.309167	1.74571
0.309444	1.74566
0.309722	1.74566
0.31	1.74566
0.310278	1.74567
0.310556	1.74572
0.310833	1.74571
0.311111	1.74568
0.311389	1.74556
0.311667	1.74554
0.311944	1.74558
0.312222	1.74573
0.3125	1.74586
0.312778	1.74594
0.313056	1.7459
0.313333	1.74585
0.313611	1.74576
0.313889	1.74579
0.314167	1.74588
0.314444	1.74591
0.314722	1.74592
0.315	1.74582
0.315278	1.74573
0.315556	1.74578
0.315833	1.74594
0.316111	1.74603
0.316389	1.74602
0.316667	1.74595
0.316944	1.74594
0.317222	1.74592
0.3175	1.74602
0.317778	1.74604
0.318056	1.74604
0.318333	1.746
0.318611	1.74601
0.318889	1.74604
0.319167	1.74606
0.319444	1.7461
0.319722	1.74615
0.32	1.74614
0.320278	1.7461
0.320556	1.74615
0.320833	1.74617
0.321111	1.74618
0.321389	1.74617
0.321667	1.7462
0.321944	1.7461
0.322222	1.74599
0.3225	1.74603
0.322778	1.74612
0.323056	1.74623
0.323333	1.7464
0.323611	1.74644
0.323889	1.74646
0.324167	1.74648
0.324444	1.74636
0.324722	1.74635
0.325	1.74642
0.325278	1.74638
0.325556	1.74631
0.325833	1.74632
0.326111	1.74639
0.326389	1.74646
0.326667	1.74643
0.326944	1.7463
0.327222	1.74633
0.3275	1.74637
0.327778	1.74638
0.328056	1.74639
0.328333	1.74642
0.328611	1.74638
0.328889	1.74639
0.329167	1.74642
0.329444	1.74648
0.329722	1.74646
0.33	1.74647
0.330278	1.74649
0.330556	1.74652
0.330833	1.74661
0.331111	1.7466
0.331389	1.74648
0.331667	1.74645
0.331944	1.74661
0.332222	1.74669
0.3325	1.74674
0.332778	1.74675
0.333056	1.74679
0.333333	1.74681
0.333611	1.74681
0.333889	1.74677
0.334167	1.74668
0.334444	1.74671
0.334722	1.74682
0.335	1.74692
0.335278	1.74691
0.335556	1.74688
0.335833	1.74689
0.336111	1.74694
0.336389	1.74695
0.336667	1.7469
0.336944	1.74703
0.337222	1.74705
0.3375	1.74703
0.337778	1.74688
0.338056	1.74682
0.338333	1.7469
0.338611	1.74698
0.338889	1.74693
0.339167	1.74689
0.339444	1.74698
0.339722	1.74701
0.34	1.74702
0.340278	1.74697
0.340556	1.74694
0.340833	1.74694
0.341111	1.74693
0.341389	1.74691
0.341667	1.74686
0.341944	1.74693
0.342222	1.74697
0.3425	1.747
0.342778	1.74703
0.343056	1.74697
0.343333	1.74686
0.343611	1.74667
0.343889	1.74666
0.344167	1.74673
0.344444	1.74677
0.344722	1.74672
0.345	1.74671
0.345278	1.74672
0.345556	1.74665
0.345833	1.7466
0.346111	1.74653
0.346389	1.74646
0.346667	1.74642
0.346944	1.7464
0.347222	1.74634
0.3475	1.74631
0.347778	1.74626
0.348056	1.74617
0.348333	1.74608
0.348611	1.74598
0.348889	1.74596
0.349167	1.74599
0.349444	1.74595
0.349722	1.74588
0.35	1.74585
0.350278	1.74583
0.350556	1.74576
0.350833	1.74569
0.351111	1.74566
0.351389	1.74564
0.351667	1.74563
0.351944	1.74561
0.352222	1.74565
0.3525	1.74569
0.352778	1.74561
0.353056	1.74553
0.353333	1.74549
0.353611	1.74549
0.353889	1.74552
0.354167	1.74547
0.354444	1.7454
0.354722	1.74535
0.355	1.7454
0.355278	1.74549
0.355556	1.74548
0.355833	1.74541
0.356111	1.74533
0.356389	1.74538
0.356667	1.74534
0.356944	1.74535
0.357222	1.7454
0.3575	1.74548
0.357778	1.74546
0.358056	1.74537
0.358333	1.74534
0.358611	1.74537
0.358889	1.74547
0.359167	1.74542
0.359444	1.74537
0.359722	1.74543
0.36	1.74543
0.360278	1.7454
0.360556	1.74531
0.360833	1.74535
0.361111	1.7454
0.361389	1.74543
0.361667	1.74539
0.361944	1.7454
0.362222	1.74544
0.3625	1.74547
0.362778	1.74553
0.363056	1.74553
0.363333	1.74554
0.363611	1.74559
0.363889	1.74563
0.364167	1.74573
0.364444	1.74576
0.364722	1.74575
0.365	1.74562
0.365278	1.74556
0.365556	1.74564
0.365833	1.74572
0.366111	1.74573
0.366389	1.74564
0.366667	1.74569
0.366944	1.74572
0.367222	1.74583
0.3675	1.74577
0.367778	1.7457
0.368056	1.74573
0.368333	1.74583
0.368611	1.74587
0.368889	1.74579
0.369167	1.74577
0.369444	1.7458
0.369722	1.74581
0.37	1.74576
0.370278	1.74577
0.370556	1.74583
0.370833	1.74591
0.371111	1.74589
0.371389	1.74593
0.371667	1.74598
0.371944	1.74603
0.372222	1.74602
0.3725	1.74601
0.372778	1.74608
0.373056	1.74614
0.373333	1.74611
0.373611	1.74606
0.373889	1.74603
0.374167	1.74606
0.374444	1.746
0.374722	1.7459
0.375	1.74593
0.375278	1.74606
0.375556	1.74621
0.375833	1.74622
0.376111	1.74607
0.376389	1.74599
0.376667	1.74608
0.376944	1.74609
0.377222	1.7461
0.3775	1.74618
0.377778	1.74616
0.378056	1.74617
0.378333	1.74611
0.378611	1.74606
0.378889	1.7461
0.379167	1.74619
0.379444	1.74624
0.379722	1.74609
0.38	1.74606
0.380278	1.74613
0.380556	1.74623
0.380833	1.74621
0.381111	1.74621
0.381389	1.74619
0.381667	1.74621
0.381944	1.74624
0.382222	1.74622
0.3825	1.74623
0.382778	1.7462
0.383056	1.74619
0.383333	1.74625
0.383611	1.74629
0.383889	1.74622
0.384167	1.74611
0.384444	1.74612
0.384722	1.74623
0.385	1.74628
0.385278	1.74632
0.385556	1.74631
0.385833	1.74622
0.386111	1.74625
0.386389	1.74633
0.386667	1.74641
0.386944	1.74647
0.387222	1.74645
0.3875	1.74644
0.387778	1.7463
0.388056	1.74617
0.388333	1.74622
0.388611	1.74635
0.388889	1.7466
0.389167	1.74665
0.389444	1.74652
0.389722	1.7465
0.39	1.74647
0.390278	1.74648
0.390556	1.74651
0.390833	1.74656
0.391111	1.74657
0.391389	1.7465
0.391667	1.74646
0.391944	1.74648
0.392222	1.7465
0.3925	1.74651
0.392778	1.74644
0.393056	1.74658
0.393333	1.74669
0.393611	1.74666
0.393889	1.74654
0.394167	1.74656
0.394444	1.74661
0.394722	1.7467
0.395	1.74677
0.395278	1.74672
0.395556	1.74672
0.395833	1.7467
0.396111	1.7467
0.396389	1.74667
0.396667	1.7467
0.396944	1.74669
0.397222	1.74676
0.3975	1.74683
0.397778	1.74684
0.398056	1.74683
0.398333	1.74682
0.398611	1.74678
0.398889	1.74679
0.399167	1.7469
0.399444	1.74696
0.399722	1.74696
0.4	1.7469
0.400278	1.74691
0.400556	1.74699
0.400833	1.74703
0.401111	1.74697
0.401389	1.74701
0.401667	1.74713
0.401944	1.74718
0.402222	1.7471
0.4025	1.74701
0.402778	1.74711
0.403056	1.74727
0.403333	1.74722
0.403611	1.74712
0.403889	1.74708
0.404167	1.74709
0.404444	1.7471
0.404722	1.74701
0.405	1.74704
0.405278	1.74709
0.405556	1.74711
0.405833	1.74702
0.406111	1.74698
0.406389	1.74702
0.406667	1.74709
0.406944	1.7471
0.407222	1.74708
0.4075	1.74702
0.407778	1.74696
0.408056	1.74696
0.408333	1.74691
0.408611	1.74696
0.408889	1.74695
0.409167	1.74686
0.409444	1.74671
0.409722	1.74663
0.41	1.74663
0.410278	1.74659
0.410556	1.74654
0.410833	1.74646
0.411111	1.74647
0.411389	1.74648
0.411667	1.74643
0.411944	1.74636
0.412222	1.74634
0.4125	1.74627
0.412778	1.74613
0.413056	1.74604
0.413333	1.74605
0.413611	1.74609
0.413889	1.74608
0.414167	1.74598
0.414444	1.74586
0.414722	1.74586
0.415	1.74595
0.415278	1.74596
0.415556	1.74585
0.415833	1.74577
0.416111	1.74575
0.416389	1.74573
0.416667	1.74575
0.416944	1.74574
0.417222	1.74584
0.4175	1.74582
0.417778	1.74575
0.418056	1.7457
0.418333	1.74565
0.418611	1.74567
0.418889	1.74563
0.419167	1.74559
0.419444	1.74565
0.419722	1.74569
0.42	1.74564
0.420278	1.74553
0.420556	1.74554
0.420833	1.74562
0.421111	1.74568
0.421389	1.74563
0.421667	1.74561
0.421944	1.74571
0.422222	1.74586
0.4225	1.74582
0.422778	1.74563
0.423056	1.7455
0.423333	1.74559
0.423611	1.74567
0.423889	1.7457
0.424167	1.74569
0.424444	1.74569
0.424722	1.74574
0.425	1.74582
0.425278	1.74582
0.425556	1.74583
0.425833	1.74585
0.426111	1.74589
0.426389	1.74593
0.426667	1.74592
0.426944	1.7459
0.427222	1.74583
0.4275	1.74578
0.427778	1.7458
0.428056	1.74581
0.428333	1.74568
0.428611	1.74561
0.428889	1.74571
0.429167	1.74591
0.429444	1.746
0.429722	1.74587
0.43	1.74578
0.430278	1.74584
0.430556	1.74585
0.430833	1.7459
0.431111	1.74585
0.431389	1.74591
0.431667	1.74597
0.431944	1.74598
0.432222	1.74594
0.4325	1.74585
0.432778	1.74585
0.433056	1.74592
0.433333	1.74594
0.433611	1.74602
0.433889	1.74601
0.434167	1.74599
0.434444	1.74597
0.434722	1.74597
0.435	1.74599
0.435278	1.74607
0.435556	1.74609
0.435833	1.74604
0.436111	1.74606
0.436389	1.74611
0.436667	1.74617
0.436944	1.74615
0.437222	1.74603
0.4375	1.74603
0.437778	1.74611
0.438056	1.74619
0.438333	1.74622
0.438611	1.74619
0.438889	1.7462
0.439167	1.74621
0.439444	1.74608
0.439722	1.74605
0.44	1.74608
0.440278	1.74617
0.440556	1.74624
0.440833	1.7462
0.441111	1.74617
0.441389	1.74615
0.441667	1.74609
0.441944	1.74615
0.442222	1.74616
0.4425	1.74622
0.442778	1.74627
0.443056	1.7463
0.443333	1.74636
0.443611	1.74636
0.443889	1.74636
0.444167	1.74626
0.444444	1.74624
0.444722	1.74629
0.445	1.74627
0.445278	1.74628
0.445556	1.74623
0.445833	1.74631
0.446111	1.74648
0.446389	1.74663
0.446667	1.74664
0.446944	1.7466
0.447222	1.74657
0.4475	1.74655
0.447778	1.74656
0.448056	1.74658
0.448333	1.74656
0.448611	1.74658
0.448889	1.74652
0.449167	1.74644
0.449444	1.74654
0.449722	1.7466
0.45	1.74663
0.450278	1.74659
0.450556	1.74664
0.450833	1.74666
0.451111	1.74679
0.451389	1.74682
0.451667	1.74682
0.451944	1.74681
0.452222	1.74682
0.4525	1.74694
0.452778	1.74696
0.453056	1.7469
0.453333	1.7469
0.453611	1.7469
0.453889	1.74689
0.454167	1.74682
0.454444	1.74682
0.454722	1.74686
0.455	1.747
0.455278	1.74703
0.455556	1.74703
0.455833	1.74702
0.456111	1.74695
0.456389	1.74696
0.456667	1.747
0.456944	1.74704
0.457222	1.74698
0.4575	1.74696
0.457778	1.74705
0.458056	1.7471
0.458333	1.74709
0.458611	1.74699
0.458889	1.74701
0.459167	1.74708
0.459444	1.74711
0.459722	1.74707
0.46	1.74702
0.460278	1.74706
0.460556	1.74709
0.460833	1.74709
0.461111	1.74706
0.461389	1.74704
0.461667	1.74707
0.461944	1.7471
0.462222	1.74719
0.4625	1.74712
0.462778	1.74713
0.463056	1.74723
0.463333	1.74725
0.463611	1.74738
0.463889	1.74738
0.464167	1.74728
0.464444	1.74726
0.464722	1.74725
0.465	1.74731
0.465278	1.74733
0.465556	1.74737
0.465833	1.74729
0.466111	1.7473
0.466389	1.74727
0.466667	1.74721
0.466944	1.7472
0.467222	1.74727
0.4675	1.74738
0.467778	1.7474
0.468056	1.74737
0.468333	1.74734
0.468611	1.74738
0.468889	1.74735
0.469167	1.74728
0.469444	1.74729
0.469722	1.74737
0.47	1.74743
0.470278	1.7474
0.470556	1.74729
0.470833	1.74723
0.471111	1.74721
0.471389	1.74732
0.471667	1.74733
0.471944	1.74727
0.472222	1.74721
0.4725	1.74717
0.472778	1.74711
0.473056	1.74701
0.473333	1.74698
0.473611	1.74698
0.473889	1.74699
0.474167	1.74687
0.474444	1.74686
0.474722	1.74683
0.475	1.74679
0.475278	1.74673
0.475556	1.7467
0.475833	1.74676
0.476111	1.74666
0.476389	1.74655
0.476667	1.74639
0.476944	1.74638
0.477222	1.74647
0.4775	1.74648
0.477778	1.74638
0.478056	1.74632
0.478333	1.74637
0.478611	1.74641
0.478889	1.74636
0.479167	1.74628
0.479444	1.74621
0.479722	1.7462
0.48	1.74621
0.480278	1.74623
0.480556	1.7462
0.480833	1.74614
0.481111	1.74604
0.481389	1.74596
0.481667	1.74596
0.481944	1.74601
0.482222	1.74607
0.4825	1.7461
0.482778	1.74609
0.483056	1.74604
0.483333	1.74595
0.483611	1.74588
0.483889	1.7459
0.484167	1.74592
0.484444	1.74597
0.484722	1.74608
0.485	1.74601
0.485278	1.74596
0.485556	1.74586
0.485833	1.7458
0.486111	1.74579
0.486389	1.74574
0.486667	1.74569
0.486944	1.74578
0.487222	1.7459
0.4875	1.74584
0.487778	1.74579
0.488056	1.7458
0.488333	1.74586
0.488611	1.7459
0.488889	1.74582
0.489167	1.74586
0.489444	1.74589
0.489722	1.74593
0.49	1.74592
0.490278	1.74589
0.490556	1.74582
0.490833	1.74575
0.491111	1.74575
0.491389	1.7458
0.491667	1.74587
0.491944	1.74587
0.492222	1.74581
0.4925	1.74575
0.492778	1.74584
0.493056	1.74592
0.493333	1.74583
0.493611	1.74585
0.493889	1.74597
0.494167	1.746
0.494444	1.74598
0.494722	1.74586
0.495	1.74588
0.495278	1.74601
0.495556	1.74607
0.495833	1.74602
0.496111	1.74586
0.496389	1.74589
0.496667	1.74591
0.496944	1.74587
0.497222	1.74588
0.4975	1.74594
0.497778	1.74607
0.498056	1.7461
0.498333	1.74597
0.498611	1.74596
0.498889	1.74603
0.499167	1.74606
0.499444	1.74611
0.499722	1.74622
0.5	1.74617
0.500278	1.74618
0.500556	1.74607
0.500833	1.7461
0.501111	1.74626
0.501389	1.74638
0.501667	1.74637
0.501944	1.74631
0.502222	1.74638
0.5025	1.74635
0.502778	1.74634
0.503056	1.74632
0.503333	1.74635
0.503611	1.74642
0.503889	1.74643
0.504167	1.74631
0.504444	1.74632
0.504722	1.74642
0.505	1.74654
0.505278	1.74651
0.505556	1.74641
0.505833	1.74645
0.506111	1.74648
0.506389	1.74659
0.506667	1.74658
0.506944	1.74656
0.507222	1.7466
0.5075	1.74654
0.507778	1.74653
0.508056	1.74654
0.508333	1.74657
0.508611	1.74667
0.508889	1.74674
0.509167	1.74669
0.509444	1.74667
0.509722	1.74671
0.51	1.74667
0.510278	1.7466
0.510556	1.74662
0.510833	1.74663
0.511111	1.74671
0.511389	1.74669
0.511667	1.74663
0.511944	1.7466
0.512222	1.74661
0.5125	1.74665
0.512778	1.74667
0.513056	1.74668
0.513333	1.74676
0.513611	1.74672
0.513889	1.74671
0.514167	1.74666
0.514444	1.74666
0.514722	1.74683
0.515	1.74667
0.515278	1.74662
0.515556	1.74666
0.515833	1.74688
0.516111	1.74695
0.516389	1.74684
0.516667	1.74673
0.516944	1.74675
0.517222	1.74683
0.5175	1.74676
0.517778	1.74687
0.518056	1.74701
0.518333	1.74702
0.518611	1.747
0.518889	1.7469
0.519167	1.74702
0.519444	1.74706
0.519722	1.74706
0.52	1.74706
0.520278	1.74704
0.520556	1.7471
0.520833	1.74706
0.521111	1.74696
0.521389	1.74704
0.521667	1.74709
0.521944	1.74726
0.522222	1.74725
0.5225	1.74719
0.522778	1.74727
0.523056	1.74732
0.523333	1.74725
0.523611	1.74715
0.523889	1.74725
0.524167	1.74729
0.524444	1.74733
0.524722	1.74724
0.525	1.74721
0.525278	1.7473
0.525556	1.74737
0.525833	1.74727
0.526111	1.74712
0.526389	1.74718
0.526667	1.74718
0.526944	1.74724
0.527222	1.74738
0.5275	1.74748
0.527778	1.74747
0.528056	1.74724
0.528333	1.74716
0.528611	1.74728
0.528889	1.74741
0.529167	1.74755
0.529444	1.74746
0.529722	1.74751
0.53	1.74751
0.530278	1.7475
0.530556	1.74741
0.530833	1.74744
0.531111	1.74752
0.531389	1.74769
0.531667	1.74768
0.531944	1.74753
0.532222	1.74735
0.5325	1.74733
0.532778	1.74747
0.533056	1.74752
0.533333	1.74745
0.533611	1.74738
0.533889	1.74735
0.534167	1.74739
0.534444	1.7474
0.534722	1.74735
0.535	1.74734
0.535278	1.74732
0.535556	1.74735
0.535833	1.74733
0.536111	1.74727
0.536389	1.74716
0.536667	1.74711
0.536944	1.74712
0.537222	1.74706
0.5375	1.74699
0.537778	1.74683
0.538056	1.74681
0.538333	1.7469
0.538611	1.747
0.538889	1.74698
0.539167	1.7469
0.539444	1.74683
0.539722	1.74678
0.54	1.74668
0.540278	1.74651
0.540556	1.74653
0.540833	1.74648
0.541111	1.74649
0.541389	1.74655
0.541667	1.74655
0.541944	1.74666
0.542222	1.74654
0.5425	1.74647
0.542778	1.74643
0.543056	1.74644
0.543333	1.74646
0.543611	1.74645
0.543889	1.74647
0.544167	1.7465
0.544444	1.74643
0.544722	1.74638
0.545	1.74632
0.545278	1.74632
0.545556	1.74641
0.545833	1.74639
0.546111	1.74631
0.546389	1.7463
0.546667	1.74631
0.546944	1.74633
0.547222	1.74631
0.5475	1.74623
0.547778	1.7463
0.548056	1.74625
0.548333	1.74623
0.548611	1.74613
0.548889	1.7461
0.549167	1.74619
0.549444	1.74617
0.549722	1.74608
0.55	1.74603
0.550278	1.74615
0.550556	1.7462
0.550833	1.74612
0.551111	1.74598
0.551389	1.74598
0.551667	1.74606
0.551944	1.74609
0.552222	1.74607
0.5525	1.74612
0.552778	1.74628
0.553056	1.74625
0.553333	1.74607
0.553611	1.74588
0.553889	1.74594
0.554167	1.74615
0.554444	1.74626
0.554722	1.74622
0.555	1.74611
[truncated: 715,056+ more rows]

## Sheet: Fig. 5B
Before CST					After CST
Current density (mA cm-2)	Cell voltage (V)				Current density (mA cm-2)	Cell voltage (V)
1.74994	1.37582				1.75282	1.38373
2.84177	1.39395				2.86053	1.40134
4.02853	1.40241				3.99274	1.40957
6.50638	1.41565				6.51557	1.42045
9.09181	1.42316				9.14081	1.42793
11.593	1.42996				11.5379	1.43321
14.0368	1.43391				14.0318	1.43774
16.4666	1.43882				16.4578	1.44172
19.1029	1.44189				19.1133	1.44546
21.5838	1.44596				21.532	1.44857
26.4992	1.45082				26.4659	1.45428
31.5607	1.45655				31.6426	1.45908
36.5042	1.46056				36.4689	1.46378
46.5511	1.4684				46.557	1.47137
56.62	1.47521				56.5867	1.47858
76.5892	1.48673				76.6243	1.49003
101.518	1.49943				101.556	1.50337
126.519	1.51047				126.518	1.51429
176.617	1.53068				176.702	1.53452
226.451	1.54791				226.555	1.55181
301.583	1.57209				301.583	1.57577
376.443	1.59334				376.475	1.59699
451.495	1.61451				451.55	1.6178
526.57	1.63292				526.615	1.63673
626.648	1.65848				626.588	1.66187
751.631	1.68712				751.603	1.69068
876.645	1.71657				876.591	1.71955
1001.61	1.74286				1001.56	1.74639
1126.49	1.77115				1126.5	1.77414
1251.56	1.7964				1251.53	1.79987
1376.52	1.82369				1376.54	1.82669
1501.72	1.84802				1501.71	1.85167
1751.73	1.89975				1751.65	1.90294
2001.64	1.94726				2001.57	1.95139
2251.66	1.99752				2251.59	2.0019
2501.73	2.04399				2501.72	2.04971

## Sheet: Fig. 5C
EIS analysis
Before CST
Current density (mA cm-2)	Re(Z) (Ohm*cm2)	-Im(Z)(Ohm*cm2)
125	0.166402	-0.104897
125	0.170038	-0.0705819
125	0.172913	-0.0458886
125	0.171937	-0.0295862
125	0.170644	-0.0179752
125	0.172497	-0.00925095
125	0.173921	-0.00355518
125	0.176984	0.00169146
125	0.178254	0.00347302
125	0.177188	0.00623042
125	0.180596	0.013334
125	0.182293	0.0165994
125	0.187347	0.0236367
125	0.192962	0.0288908
125	0.203395	0.0369033
125	0.211533	0.043019
125	0.222448	0.0527171
125	0.238647	0.0609553
125	0.255648	0.0669356
125	0.274234	0.079568
125	0.296202	0.0861906
125	0.327089	0.0869387
125	0.357033	0.0787737
125	0.38079	0.0728213
125	0.388378	0.0623565
125	0.410776	0.042539
125	0.421789	0.0393526
125	0.409552	0.0258757
125	0.429127	0.0180222
125	0.425164	0.0141551
125	0.41438	-0.00832808
125	0.426471	0.00751279
125	0.427785	0.00834968
125	0.423626	0.00587832
125	0.433528	0.00798956
125	0.419392	-0.00378626
250	0.164224	-0.105579
250	0.168359	-0.0698834
250	0.170497	-0.0464556
250	0.171774	-0.0302167
250	0.172959	-0.0187729
250	0.1727	-0.0118073
250	0.173328	-0.00643452
250	0.173164	-0.0018506
250	0.175073	0.00231639
250	0.176753	0.00637638
250	0.1785	0.0095591
250	0.178666	0.0118045
250	0.182203	0.0161935
250	0.186682	0.0201483
250	0.192065	0.025724
250	0.198639	0.0312214
250	0.206593	0.0378435
250	0.219318	0.0420192
250	0.232808	0.0477526
250	0.247644	0.0477135
250	0.264623	0.047323
250	0.278811	0.0417505
250	0.287599	0.0348616
250	0.29675	0.02525
250	0.300927	0.0185598
250	0.303547	0.0173417
250	0.304385	0.0132693
250	0.309568	0.00821207
250	0.309592	0.00933903
250	0.313033	0.00657128
250	0.315101	0.00326781
250	0.315624	0.00413195
250	0.314895	0.0049885
250	0.31706	0.0036281
250	0.314479	-0.000134639
250	0.313336	0.00302249
500	0.164595	-0.105518
500	0.168578	-0.0700059
500	0.170845	-0.0465902
500	0.171639	-0.0305723
500	0.171826	-0.0196033
500	0.173325	-0.012034
500	0.174105	-0.00713443
500	0.173917	-0.00305062
500	0.174783	0.00055976
500	0.175565	0.00240176
500	0.177255	0.00455521
500	0.177994	0.0068723
500	0.180431	0.0105118
500	0.183537	0.0137285
500	0.187205	0.0167032
500	0.192155	0.0203668
500	0.198187	0.0235871
500	0.206028	0.0252835
500	0.214975	0.0252258
500	0.223106	0.0233724
500	0.229432	0.019588
500	0.234561	0.016494
500	0.236624	0.0137979
500	0.23975	0.0104045
500	0.242772	0.00867992
500	0.243832	0.00742618
500	0.24408	0.00517005
500	0.24603	0.00503241
500	0.247258	0.00377388
500	0.247893	0.0036084
500	0.249655	0.00333218
500	0.248754	0.00183359
500	0.249669	0.000639764
500	0.247946	-0.000477909
500	0.250197	-0.00109865
500	0.250506	0.0025793
1000	0.168763	-0.105914
1000	0.172362	-0.0704906
1000	0.174356	-0.0467645
1000	0.175484	-0.0311152
1000	0.175836	-0.0204771
1000	0.176526	-0.0129535
1000	0.176775	-0.00807402
1000	0.177274	-0.00412182
1000	0.177797	-0.00152748
1000	0.178405	0.000837243
1000	0.17953	0.00299027
1000	0.180388	0.0049822
1000	0.182254	0.0066684
1000	0.184179	0.00871801
1000	0.187049	0.0107279
1000	0.190976	0.0117636
1000	0.195006	0.0122192
1000	0.198714	0.0117592
1000	0.202462	0.0103998
1000	0.204554	0.00884591
1000	0.206628	0.00754728
1000	0.207904	0.00695826
1000	0.209686	0.00620793
1000	0.21087	0.00562585
1000	0.212554	0.00533813
1000	0.2138	0.00474278
1000	0.214105	0.00428744
1000	0.215818	0.00297007
1000	0.215976	0.00307972
1000	0.216848	0.00224008
1000	0.21788	0.00110618
1000	0.21739	0.000399601
1000	0.216859	0.000824887
1000	0.216117	-0.000148478
1000	0.216721	0.000507633
1000	0.21635	0.000308276
1500	0.169801	-0.105706
1500	0.173323	-0.0706658
1500	0.174992	-0.0472115
1500	0.176127	-0.0312157
1500	0.176776	-0.0206995
1500	0.177045	-0.0131382
1500	0.177355	-0.00810798
1500	0.177696	-0.00458182
1500	0.178303	-0.00184087
1500	0.178747	0.000340134
1500	0.179661	0.00207839
1500	0.180813	0.00377273
1500	0.182151	0.00509039
1500	0.183761	0.00667586
1500	0.186409	0.0077396
1500	0.188887	0.00793239
1500	0.191605	0.00779065
1500	0.193885	0.00693648
1500	0.195581	0.00592487
1500	0.196614	0.00544269
1500	0.197874	0.00470388
1500	0.199029	0.00469691
1500	0.20007	0.00438505
1500	0.201415	0.00416293
1500	0.202379	0.00411738
1500	0.203478	0.00348853
1500	0.203647	0.00281527
1500	0.205325	0.00183208
1500	0.204738	0.0015868
1500	0.206781	0.000981844
1500	0.207171	0.000842395
1500	0.205545	-0.000165272
1500	0.205413	0.000919323
1500	0.206058	4.87037e-05
1500	0.205857	-0.00205254
1500	0.204464	0.00103218
2000	0.170345	-0.105832
2000	0.17381	-0.0706782
2000	0.175637	-0.0470075
2000	0.176693	-0.0313126
2000	0.177118	-0.020663
2000	0.177599	-0.0133478
2000	0.177919	-0.00818204
2000	0.178184	-0.00467914
2000	0.178733	-0.00196306
2000	0.179409	0.000101757
2000	0.180155	0.00156979
2000	0.181093	0.00301741
2000	0.182493	0.00435979
2000	0.184022	0.0054581
2000	0.186179	0.00576863
2000	0.187992	0.00584032
2000	0.189921	0.00527591
2000	0.191254	0.00472248
2000	0.192329	0.00423138
2000	0.193139	0.00389265
2000	0.193967	0.00361084
2000	0.194763	0.00365678
2000	0.195917	0.00370238
2000	0.19692	0.00380593
2000	0.198051	0.003178
2000	0.19904	0.00273163
2000	0.200716	0.00156593
2000	0.20069	0.00141265
2000	0.199593	0.000322939
2000	0.199681	0.000530415
2000	0.200177	0.000160612
2000	0.200257	-0.00114169
2000	0.199197	-0.000180554
2000	0.199844	0.000434998
2000	0.200013	-0.000208234
2000	0.197411	-0.00223444
2500	0.171244	-0.105632
2500	0.17472	-0.0705067
2500	0.176431	-0.0471753
2500	0.177385	-0.0314468
2500	0.177867	-0.0207155
2500	0.178271	-0.0134305
2500	0.178572	-0.0083378
2500	0.178968	-0.00478439
2500	0.179404	-0.00218644
2500	0.179967	-0.000291777
2500	0.180637	0.00134767
2500	0.181769	0.00271481
2500	0.182924	0.00371645
2500	0.184245	0.00425318
2500	0.186099	0.0046148
2500	0.187402	0.00429655
2500	0.188794	0.00405996
2500	0.189809	0.0037307
2500	0.190561	0.0033962
2500	0.19107	0.00310615
2500	0.191851	0.00310232
2500	0.192642	0.00335797
2500	0.19364	0.00338373
2500	0.194823	0.00332927
2500	0.195798	0.00276478
2500	0.196224	0.00206298
2500	0.196925	0.000329202
2500	0.197135	0.000695944
2500	0.197202	0.000609954
2500	0.196808	-3.84591e-05
2500	0.197166	-0.000688826
2500	0.19541	-0.00136496
2500	0.194321	-0.00189392
2500	0.193708	-0.000903402
2500	0.193511	-0.00201818
2500	0.193164	0.000151541

## Sheet: Fig. 5D
EIS analysis
After CST
Current density (mA cm-2)	Re(Z) (Ohm*cm2)	-Im(Z)(Ohm*cm2)
125	0.164899	-0.104931
125	0.166213	-0.0685815
125	0.167551	-0.0435138
125	0.168537	-0.0288893
125	0.170342	-0.0182092
125	0.172339	-0.0106611
125	0.175035	-0.00462263
125	0.173894	-0.000352878
125	0.175997	0.00505659
125	0.178396	0.0089193
125	0.181253	0.0111616
125	0.181104	0.014785
125	0.184807	0.0189877
125	0.191521	0.02727
125	0.200437	0.0325473
125	0.207641	0.0390913
125	0.216863	0.0451513
125	0.232334	0.0522735
125	0.241258	0.0597879
125	0.260789	0.0691141
125	0.28062	0.0764763
125	0.305795	0.0849035
125	0.331544	0.0802518
125	0.35878	0.0763437
125	0.37065	0.0766365
125	0.395558	0.0486274
125	0.402662	0.0381176
125	0.410011	0.0275638
125	0.408944	0.0196373
125	0.412792	0.0161923
125	0.41584	0.0135801
125	0.423018	0.00642476
125	0.42034	0.0123889
125	0.417571	0.00523265
125	0.426821	0.0130598
125	0.434399	-0.00226546
250	0.162729	-0.103111
250	0.167495	-0.0681712
250	0.169091	-0.0445767
250	0.171447	-0.0297998
250	0.172035	-0.0185024
250	0.173497	-0.0110427
250	0.174266	-0.00531655
250	0.17419	-0.00125119
250	0.175332	0.00198025
250	0.175866	0.00408462
250	0.177871	0.0079459
250	0.180384	0.0110176
250	0.182922	0.0146694
250	0.185347	0.017973
250	0.192389	0.0226922
250	0.196296	0.0264383
250	0.203989	0.032102
250	0.213602	0.0370971
250	0.224336	0.0421362
250	0.238553	0.0456603
250	0.254905	0.0465342
250	0.26835	0.0415086
250	0.281348	0.0365928
250	0.288352	0.0289458
250	0.299365	0.0236894
250	0.299242	0.0174558
250	0.302252	0.0139102
250	0.303353	0.00993174
250	0.304956	0.00846662
250	0.306954	0.00660956
250	0.307481	0.00480243
250	0.30752	0.00466356
250	0.3089	1.02614e-05
250	0.303829	0.00221756
250	0.311033	0.00657004
250	0.313808	0.00278352
500	0.164302	-0.102512
500	0.168177	-0.0676066
500	0.170902	-0.044792
500	0.171491	-0.0289848
500	0.173106	-0.0195433
500	0.173632	-0.0119372
500	0.1742	-0.0070057
500	0.174704	-0.00263729
500	0.175658	-0.000506746
500	0.17591	0.00223487
500	0.177648	0.00400186
500	0.178642	0.00675348
500	0.180558	0.00878232
500	0.182474	0.0119314
500	0.185779	0.0145971
500	0.190399	0.0173608
500	0.195581	0.0206981
500	0.202703	0.0237266
500	0.211146	0.0246027
500	0.218515	0.0238008
500	0.224901	0.0195645
500	0.230402	0.0169693
500	0.233866	0.0134479
500	0.236651	0.0107086
500	0.238938	0.00827413
500	0.240462	0.00715981
500	0.240731	0.00577035
500	0.242368	0.00557379
500	0.243449	0.00355842
500	0.244567	0.00312863
500	0.245213	0.00259555
500	0.244976	0.00143932
500	0.244875	2.84586e-06
500	0.243586	0.00114549
500	0.246715	-0.000896896
500	0.244858	0.00301153
1000	0.165368	-0.102185
1000	0.16973	-0.0677398
1000	0.172468	-0.0447465
1000	0.173779	-0.0291086
1000	0.174754	-0.0193221
1000	0.174972	-0.0122221
1000	0.17564	-0.00742475
1000	0.176172	-0.00400371
1000	0.17687	-0.00134963
1000	0.177052	0.000635609
1000	0.177745	0.00243685
1000	0.179097	0.00437862
1000	0.180115	0.00593695
1000	0.182324	0.00775719
1000	0.184704	0.00985515
1000	0.188087	0.0112828
1000	0.191967	0.012019
1000	0.195781	0.0115982
1000	0.199607	0.0106743
1000	0.202574	0.00914274
1000	0.204451	0.00747385
1000	0.205992	0.00649345
1000	0.207362	0.00545447
1000	0.208103	0.00445392
1000	0.209261	0.00395241
1000	0.210172	0.00336165
1000	0.210454	0.00277197
1000	0.211328	0.00227694
1000	0.212131	0.00197604
1000	0.212419	0.00140989
1000	0.212713	0.00136231
1000	0.212361	0.000802167
1000	0.211984	-0.000339514
1000	0.21385	0.00113101
1000	0.213697	0.000587452
1000	0.211585	0.00278528
1500	0.166304	-0.101649
1500	0.171121	-0.0670237
1500	0.173647	-0.0440876
1500	0.17514	-0.0290641
1500	0.176186	-0.0189795
1500	0.176496	-0.0122006
1500	0.177111	-0.00747847
1500	0.177447	-0.00440422
1500	0.178259	-0.00174675
1500	0.178661	0.000203988
1500	0.179287	0.0018841
1500	0.180076	0.00319524
1500	0.181377	0.00465908
1500	0.182911	0.00601916
1500	0.185242	0.00709096
1500	0.187868	0.00787825
1500	0.190566	0.00786412
1500	0.193127	0.00733486
1500	0.194859	0.00622437
1500	0.196335	0.00542012
1500	0.197319	0.00466016
1500	0.198397	0.00397935
1500	0.199202	0.00361114
1500	0.199868	0.0030397
1500	0.200451	0.00265861
1500	0.200955	0.00225852
1500	0.201656	0.00246889
1500	0.201704	0.00164067
1500	0.201977	0.00146032
1500	0.202067	0.000919194
1500	0.202033	0.000678742
1500	0.203179	0.000667768
1500	0.202714	0.000593535
1500	0.202945	-0.000599613
1500	0.201604	0.00193432
1500	0.205212	0.0020556
2000	0.166953	-0.101067
2000	0.171618	-0.0666343
2000	0.174229	-0.0438353
2000	0.175752	-0.0287762
2000	0.1767	-0.0188097
2000	0.177285	-0.0121952
2000	0.177643	-0.00734676
2000	0.178055	-0.00422188
2000	0.178416	-0.0018443
2000	0.178784	-1.61782e-05
2000	0.179241	0.00156361
2000	0.180274	0.00266063
2000	0.181149	0.00397674
2000	0.182798	0.00503465
2000	0.184609	0.00576362
2000	0.186565	0.00604776
2000	0.18858	0.00574537
2000	0.190209	0.00510538
2000	0.191472	0.0045692
2000	0.192506	0.0039367
2000	0.193442	0.00354385
2000	0.194063	0.00321889
2000	0.194868	0.00305689
2000	0.195547	0.00279571
2000	0.196261	0.00255242
2000	0.196817	0.00231311
2000	0.197771	0.00168792
2000	0.197977	0.00181339
2000	0.198427	0.00123779
2000	0.198478	0.00103059
2000	0.199033	0.00122908
2000	0.199296	0.000241301
2000	0.199185	0.000520615
2000	0.200623	0.00133161
2000	0.199055	-0.000123103
2000	0.199487	0.000664424
2500	0.166156	-0.100517
2500	0.170995	-0.0659737
2500	0.173848	-0.0434354
2500	0.175686	-0.0284054
2500	0.176774	-0.0185045
2500	0.17729	-0.0118946
2500	0.177914	-0.00735379
2500	0.178241	-0.00422528
2500	0.178767	-0.00196737
2500	0.179182	-0.000162873
2500	0.179772	0.00122783
2500	0.180696	0.00252762
2500	0.181825	0.00349581
2500	0.183173	0.00436365
2500	0.184856	0.00470831
2500	0.186528	0.00472291
2500	0.188005	0.00451764
2500	0.189108	0.00396849
2500	0.189977	0.00363253
2500	0.190933	0.00342166
2500	0.191619	0.00312356
2500	0.192214	0.00315028
2500	0.193006	0.00300374
2500	0.193837	0.00302803
2500	0.194658	0.00284085
2500	0.195444	0.00264584
2500	0.196293	0.00199659
2500	0.19688	0.00193583
2500	0.197574	0.00165251
2500	0.197594	0.0012724
2500	0.19818	0.000907395
2500	0.198506	0.000387813
2500	0.198594	-0.00150246
2500	0.196414	-0.000341827
2500	0.197424	-0.000482907
2500	0.195497	0.00140875

## Sheet: Fig. 5F
Ohmic resistance (Rs) and charge transfer resistance (Rct) of the cell before and after CST
	Before CST		After CST							Before CST		After CST
Current density (A cm-2)	Rs	sd	Rs	sd					Current density (A cm-2)	Rct	sd	Rct	sd
0.125	0.177	0.00176	0.178	0.002					0.125	0.257	0.00278	0.25	0.00313
0.25	0.174	0.00073	0.176	0.000847					0.25	0.141	0.001	0.134	0.00117
0.5	0.174	0.000637	0.175	0.000495					0.5	0.0747	0.000848	0.0694	0.000637
1	0.177	0.000387	0.177	0.000388					1	0.0326	0.00117	0.0326	0.00117
1.5	0.178	0.000679	0.171	2.56e-05					1.5	0.0212	0.00175	0.0212	0.00175
2	0.178	0.000518	0.178	0.000519					2	0.0159	0.00109	0.0159	0.0011
2.5	0.179	0.000874	0.179	0.000867					2.5	0.013	0.00154	0.013	0.0015
