# Supplementary material for: High-performance ionomer-free gas diffusion cathodes with low Pt loading for proton exchange membrane water electrolysis
Source: Commun Mater. 2026 Jan 21;7(1):67. doi: 10.1038/s43246-026-01076-2 (PMC12913019; doi:10.1038/s43246-026-01076-2)
Supplement: Supplementary file 8 — Supplementary Data 5 [file 43246_2026_1076_MOESM8_ESM.xlsx]

## Sheet: Fig. 6B
The current polarization of the cell measured every 5k cycles of accelerated stability test (AST)
Cycle number	Current density (mA cm-2)	Cell voltage (V)
0 K	1.93088	1.39895
0 K	3.77696	1.39983
0 K	6.23273	1.41407
0 K	8.8793	1.42265
0 K	11.3346	1.42938
0 K	13.7706	1.43331
0 K	16.2537	1.43818
0 K	18.888	1.44149
0 K	21.358	1.44451
0 K	26.2441	1.44994
0 K	31.4132	1.45452
0 K	36.3574	1.45902
0 K	46.3236	1.46554
0 K	56.3564	1.47294
0 K	76.4109	1.48331
0 K	101.394	1.49605
0 K	126.355	1.50593
0 K	176.425	1.52517
0 K	226.337	1.54061
0 K	301.416	1.56385
0 K	376.329	1.58334
0 K	451.357	1.60321
0 K	526.448	1.62015
0 K	626.459	1.64354
0 K	751.462	1.66979
0 K	876.445	1.69603
0 K	1001.42	1.72089
0 K	1126.42	1.74556
0 K	1251.4	1.76942
0 K	1376.33	1.79259
0 K	1501.53	1.81567
0 K	1751.51	1.86079
0 K	2001.46	1.90613
0 K	2251.49	1.94932
0 K	2501.61	1.99427
5 K	1.90992	1.39918
5 K	3.77087	1.40393
5 K	6.21789	1.41815
5 K	8.82564	1.42544
5 K	11.2698	1.43218
5 K	13.7754	1.43619
5 K	16.2358	1.44105
5 K	18.8716	1.44408
5 K	21.2997	1.44825
5 K	26.202	1.45272
5 K	31.3721	1.45834
5 K	36.2602	1.46161
5 K	46.3062	1.46987
5 K	56.3327	1.47565
5 K	76.3701	1.48753
5 K	101.33	1.49866
5 K	126.278	1.50941
5 K	176.419	1.52802
5 K	226.366	1.54457
5 K	301.442	1.5668
5 K	376.277	1.58696
5 K	451.401	1.60604
5 K	526.42	1.62354
5 K	626.485	1.6468
5 K	751.432	1.67304
5 K	876.426	1.69961
5 K	1001.42	1.72364
5 K	1126.4	1.74876
5 K	1251.41	1.77108
5 K	1376.38	1.79543
5 K	1501.56	1.81702
5 K	1751.51	1.86274
5 K	2001.5	1.90453
5 K	2251.48	1.94885
5 K	2501.65	1.98947
10 K	1.91708	1.40095
10 K	3.6913	1.4042
10 K	6.17137	1.41888
10 K	8.81935	1.42655
10 K	11.2983	1.43318
10 K	13.7531	1.43678
10 K	16.2565	1.44195
10 K	18.8613	1.44466
10 K	21.3133	1.44868
10 K	26.2463	1.45296
10 K	31.3765	1.45868
10 K	36.2949	1.46206
10 K	46.3264	1.47055
10 K	56.3262	1.47636
10 K	76.3747	1.48818
10 K	101.329	1.49912
10 K	126.316	1.51072
10 K	176.421	1.52842
10 K	226.35	1.54596
10 K	301.456	1.56722
10 K	376.308	1.58841
10 K	451.377	1.60624
10 K	526.444	1.62513
10 K	626.489	1.64673
10 K	751.491	1.67468
10 K	876.459	1.69932
10 K	1001.43	1.72513
10 K	1126.41	1.74811
10 K	1251.39	1.77282
10 K	1376.38	1.79496
10 K	1501.53	1.81884
10 K	1751.54	1.86152
10 K	2001.48	1.906
10 K	2251.43	1.94715
10 K	2501.64	1.99064
15 K	1.89124	1.40185
15 K	3.71031	1.40768
15 K	6.1482	1.41946
15 K	8.81237	1.42894
15 K	11.2674	1.43387
15 K	13.7414	1.43945
15 K	16.212	1.44298
15 K	18.8671	1.44684
15 K	21.3091	1.45011
15 K	26.2379	1.45483
15 K	31.3643	1.46039
15 K	36.2841	1.46392
15 K	46.2937	1.47218
15 K	56.3299	1.47813
15 K	76.3713	1.49019
15 K	101.339	1.50138
15 K	126.294	1.51244
15 K	176.414	1.53081
15 K	226.343	1.54715
15 K	301.46	1.56977
15 K	376.297	1.58942
15 K	451.347	1.6092
15 K	526.475	1.62638
15 K	626.494	1.65017
15 K	751.483	1.6762
15 K	876.463	1.70317
15 K	1001.47	1.72707
15 K	1126.39	1.75234
15 K	1251.41	1.77497
15 K	1376.37	1.79837
15 K	1501.5	1.82152
15 K	1751.55	1.865
15 K	2001.48	1.90977
15 K	2251.41	1.95106
15 K	2501.64	1.99527
20 K	1.4571	1.37498
20 K	3.70945	1.4085
20 K	6.1918	1.42059
20 K	8.82938	1.42995
20 K	11.2711	1.43489
20 K	13.7666	1.44051
20 K	16.2074	1.44352
20 K	18.8859	1.44809
20 K	21.2965	1.45054
20 K	26.2366	1.45658
20 K	31.4009	1.46076
20 K	36.3013	1.46543
20 K	46.3032	1.47235
20 K	56.3171	1.47894
20 K	76.3549	1.49056
20 K	101.336	1.50207
20 K	126.314	1.51318
20 K	176.396	1.53147
20 K	226.335	1.54839
20 K	301.466	1.57025
20 K	376.273	1.59117
20 K	451.383	1.6095
20 K	526.477	1.62837
20 K	626.514	1.65024
20 K	751.437	1.67795
20 K	876.452	1.70301
20 K	1001.44	1.72917
20 K	1126.41	1.75259
20 K	1251.39	1.77742
20 K	1376.42	1.79928
20 K	1501.55	1.82396
20 K	1751.52	1.86711
20 K	2001.52	1.91307
20 K	2251.51	1.95452
20 K	2501.7	1.99897
25 K	1.5232	1.37843
25 K	3.76679	1.40999
25 K	6.24569	1.42243
25 K	8.88704	1.43129
25 K	11.348	1.43647
25 K	13.7792	1.44133
25 K	16.2565	1.44532
25 K	18.9012	1.44874
25 K	21.323	1.45222
25 K	26.262	1.45718
25 K	31.3958	1.46277
25 K	36.3178	1.46643
25 K	46.3557	1.47468
25 K	56.3527	1.4806
25 K	76.4014	1.49248
25 K	101.372	1.50392
25 K	126.355	1.51532
25 K	176.448	1.5336
25 K	226.36	1.55046
25 K	301.428	1.57253
25 K	376.28	1.59275
25 K	451.341	1.61213
25 K	526.437	1.62974
25 K	626.493	1.6533
25 K	751.459	1.67969
25 K	876.436	1.70677
25 K	1001.47	1.73111
25 K	1126.37	1.75691
25 K	1251.4	1.78017
25 K	1376.37	1.80511
25 K	1501.56	1.82747
25 K	1751.55	1.87451
25 K	2001.51	1.91824
25 K	2251.47	1.96466
25 K	2501.66	2.00795

## Sheet: Fig. 6C
EIS analysis at a current density of 125 mA/cm2
Cycle number	Re(Z) (Ohm*cm2)	-Im(Z)(Ohm*cm2)
0 k	0.150307	-0.0674573
0 k	0.150917	-0.0448338
0 k	0.151088	-0.0292003
0 k	0.154968	-0.0188294
0 k	0.153392	-0.0115243
0 k	0.152679	-0.00583653
0 k	0.154387	-0.00344492
0 k	0.15556	0.00188286
0 k	0.156496	0.00488048
0 k	0.15763	0.00616971
0 k	0.15795	0.00967197
0 k	0.161116	0.0145162
0 k	0.164189	0.0192507
0 k	0.167636	0.0292225
0 k	0.172447	0.0361685
0 k	0.184722	0.0443346
0 k	0.196974	0.0539773
0 k	0.210402	0.0612399
0 k	0.227051	0.0701156
0 k	0.249678	0.0792897
0 k	0.275418	0.0866162
0 k	0.306014	0.0845598
0 k	0.333327	0.0775108
0 k	0.355166	0.0647352
0 k	0.376546	0.0474289
0 k	0.3752	0.0441195
0 k	0.386552	0.0406573
0 k	0.388371	0.0134824
0 k	0.410529	0.0114894
0 k	0.406802	0.00338335
0 k	0.391481	0.00218611
0 k	0.399523	0.0118522
0 k	0.393581	0.00963593
0 k	0.418016	0.00752326
0 k	0.472669	-0.020262
0 k	0.396021	-0.00234817
5 k	0.152099	-0.0642316
5 k	0.152155	-0.0442443
5 k	0.152658	-0.0295949
5 k	0.154773	-0.0182929
5 k	0.15443	-0.0114005
5 k	0.154837	-0.00883686
5 k	0.155052	-0.00325959
5 k	0.153441	-0.000194957
5 k	0.156467	0.004575
5 k	0.156357	0.00839952
5 k	0.157832	0.010693
5 k	0.160319	0.016548
5 k	0.164199	0.0241546
5 k	0.17034	0.0279298
5 k	0.175755	0.0350768
5 k	0.183359	0.0434523
5 k	0.196893	0.052519
5 k	0.209856	0.0611723
5 k	0.228395	0.0695442
5 k	0.246013	0.0787698
5 k	0.274256	0.0848115
5 k	0.300583	0.0867436
5 k	0.334749	0.0838722
5 k	0.35557	0.0658814
5 k	0.364247	0.0561045
5 k	0.381047	0.0507563
5 k	0.387242	0.0405959
5 k	0.388525	0.0264607
5 k	0.405433	0.0196958
5 k	0.402903	0.00877925
5 k	0.397361	0.00311386
5 k	0.404835	0.00954054
5 k	0.400753	0.00678531
5 k	0.418012	0.0068054
5 k	0.398858	0.000307683
5 k	0.39344	0.010622
10 k	0.149768	-0.0653104
10 k	0.151473	-0.0425356
10 k	0.151786	-0.0279611
10 k	0.153229	-0.0178441
10 k	0.154867	-0.00961518
10 k	0.153314	-0.00664135
10 k	0.154179	-0.00200488
10 k	0.155608	0.00144431
10 k	0.155426	0.00249234
10 k	0.156644	0.00842311
10 k	0.158934	0.00915336
10 k	0.16097	0.0149049
10 k	0.164424	0.0187625
10 k	0.164412	0.0269185
10 k	0.175089	0.033851
10 k	0.183415	0.0429982
10 k	0.19466	0.0525063
10 k	0.208199	0.0592592
10 k	0.227464	0.0659281
10 k	0.246741	0.0798044
10 k	0.26795	0.0866569
10 k	0.298945	0.0914521
10 k	0.327344	0.0821686
10 k	0.35786	0.0761487
10 k	0.364842	0.0663173
10 k	0.380392	0.0486927
10 k	0.383057	0.0320242
10 k	0.389468	0.0227513
10 k	0.398716	0.0258447
10 k	0.400164	0.0184989
10 k	0.408938	0.0089268
10 k	0.396337	0.00520623
10 k	0.407162	0.00874124
10 k	0.400883	0.00560021
10 k	0.405776	0.00445022
10 k	0.396831	0.0035119
15 k	0.150994	-0.0647228
15 k	0.152224	-0.0425355
15 k	0.154536	-0.0293661
15 k	0.151948	-0.0205234
15 k	0.153762	-0.0121402
15 k	0.153548	-0.00547732
15 k	0.152574	-0.00302745
15 k	0.154627	0.00268941
15 k	0.155196	0.00261661
15 k	0.156848	0.00726137
15 k	0.155832	0.0112885
15 k	0.160784	0.0131011
15 k	0.161696	0.0216671
15 k	0.16512	0.0253026
15 k	0.175458	0.0318345
15 k	0.182988	0.0403566
15 k	0.192656	0.047431
15 k	0.205268	0.0558952
15 k	0.221629	0.0654575
15 k	0.239381	0.0769687
15 k	0.26515	0.0864991
15 k	0.292152	0.0919647
15 k	0.320672	0.0813852
15 k	0.350663	0.0721049
15 k	0.362407	0.0587953
15 k	0.378843	0.0492756
15 k	0.391421	0.0420956
15 k	0.397875	0.0260874
15 k	0.397399	0.0102328
15 k	0.39708	0.0112443
15 k	0.390809	0.0101631
15 k	0.406907	0.00220855
15 k	0.397755	0.00207819
15 k	0.403742	-1.6436e-05
15 k	0.392842	0.00294962
15 k	0.40249	0.0143012
20 k	0.152119	-0.0659091
20 k	0.15426	-0.0451766
20 k	0.155175	-0.0274778
20 k	0.153503	-0.0177361
20 k	0.153544	-0.0114454
20 k	0.153915	-0.00692277
20 k	0.154737	-0.00250831
20 k	0.153782	0.000938404
20 k	0.155536	0.0049198
20 k	0.159074	0.00854939
20 k	0.157925	0.0103031
20 k	0.159195	0.0147089
20 k	0.164088	0.0179455
20 k	0.16764	0.0259039
20 k	0.17329	0.0347667
20 k	0.183266	0.0416676
20 k	0.195032	0.0492824
20 k	0.208416	0.0586484
20 k	0.225478	0.0647897
20 k	0.239514	0.0718453
20 k	0.266091	0.0848452
20 k	0.294168	0.0888013
20 k	0.328371	0.0855248
20 k	0.352879	0.0742631
20 k	0.362754	0.0692125
20 k	0.383476	0.0433382
20 k	0.398987	0.040017
20 k	0.393519	0.021255
20 k	0.401592	0.0268539
20 k	0.401562	0.0114586
20 k	0.391962	0.010194
20 k	0.404594	0.0067909
20 k	0.403531	0.00993695
20 k	0.403848	0.00279447
20 k	0.40088	0.0140523
20 k	0.397041	-0.000834817
25 k	0.153764	-0.065101
25 k	0.152981	-0.0420261
25 k	0.15317	-0.0276651
25 k	0.154559	-0.0179077
25 k	0.153591	-0.0103985
25 k	0.155449	-0.00381398
25 k	0.154914	-0.00299829
25 k	0.156182	0.00152654
25 k	0.157687	0.00427238
25 k	0.157605	0.00566412
25 k	0.159449	0.00874308
25 k	0.163767	0.0147943
25 k	0.163238	0.0194704
25 k	0.166669	0.0278985
25 k	0.176314	0.0325691
25 k	0.184642	0.041706
25 k	0.194384	0.0477057
25 k	0.210643	0.0572277
25 k	0.225753	0.0655127
25 k	0.240165	0.0743273
25 k	0.264759	0.0835255
25 k	0.28922	0.0894531
25 k	0.324769	0.0843339
25 k	0.352399	0.0772695
25 k	0.378115	0.0664101
25 k	0.3865	0.0501008
25 k	0.389182	0.0408049
25 k	0.401395	0.0271419
25 k	0.403227	0.0139208
25 k	0.405891	0.0142967
25 k	0.402838	0.00764119
25 k	0.397408	0.00902859
25 k	0.403351	0.0065765
25 k	0.402168	-0.000255164
25 k	0.39539	0.00608561
25 k	0.409561	0.00791448

## Sheet: Fig. 6D
Ohmic resistance (Rs) and charge transfer resistance (Rct) of the cell after different cycles of durability test
number of cycles [-]	Rs	sd	Rct	sd
0 k	0.155	0.00215	0.251	0.00338
5 k	0.155	0.00196	0.252	0.00283
10 k	0.156	0.00158	0.252	0.00236
15 k	0.156	0.00179	0.248	0.00277
20 k	0.156	0.00277	0.252	0.00295
25 k	0.158	0.0019	0.252	0.00295
